# Supplementary material for: 3,5-Dimethyl-1-phenyl-1H-pyrazole-4-carbaldehyde
Source: Acta Crystallogr Sect E Struct Rep Online. 2012 Mar 14;68(Pt 4):o1051. doi: 10.1107/S1600536812010240 (PMC3344012; doi:10.1107/S1600536812010240)
Supplement: Supplementary file 2 [file e-68-o1051-Isup2.hkl]

# 
# h,k,l, Fc-squared, Fo-squared, sigma(Fo-squared) and status flag 
# 
data_I
_shelx_title '  P21/c' 
_shelx_refln_list_code          4 
_shelx_F_calc_maximum      159.72 
_exptl_crystal_F_000       424.00 
_reflns_d_resolution_high  0.7681 
 
loop_ 
 _symmetry_equiv_pos_as_xyz 
 'x, y, z' 
 '-x, y+1/2, -z+1/2' 
 '-x, -y, -z' 
 'x, -y-1/2, z-1/2' 
 
_cell_length_a     6.6264 
_cell_length_b     6.7497 
_cell_length_c    22.6203 
_cell_angle_alpha  90.000 
_cell_angle_beta   94.785 
_cell_angle_gamma  90.000 
 
_shelx_F_squared_multiplier     1.000 
 
loop_ 
 _refln_index_h 
 _refln_index_k 
 _refln_index_l 
 _refln_F_squared_calc 
 _refln_F_squared_meas 
 _refln_F_squared_sigma 
 _refln_observed_status 
   1   0   0      496.95      451.74      7.25 o 
   2   0   0    25510.70    23552.59     73.99 o 
   3   0   0       19.40       18.94      2.18 o 
   4   0   0     7348.32     7332.03     59.20 o 
   5   0   0      939.51      854.15     22.81 o 
   6   0   0     3308.92     3256.88     62.22 o 
   7   0   0      309.21      416.66     35.13 o 
   8   0   0      635.63      605.21     28.62 o 
   1   1   0     7626.88     6924.32     29.58 o 
   3   1   0       89.49       89.14      3.33 o 
   4   1   0      330.62      290.45      6.50 o 
   5   1   0      340.72      337.35      7.96 o 
   6   1   0      619.18      582.87     12.65 o 
   7   1   0      133.69      146.08      8.31 o 
   8   1   0       20.55       14.47      3.03 o 
   0   2   0      146.45      152.50      8.68 o 
   1   2   0     1180.07     1110.66      8.72 o 
   2   2   0      372.77      371.88     10.40 o 
   3   2   0       67.84       59.13      2.97 o 
   4   2   0        0.26        4.03      1.60 o 
   5   2   0       87.45      111.65      8.03 o 
   6   2   0       28.48       31.43      3.43 o 
   7   2   0        1.98        1.57      1.47 o 
   8   2   0       21.77       25.03      4.71 o 
   1   3   0      306.29      288.53      5.44 o 
   2   3   0      135.40      136.40      4.60 o 
   3   3   0      588.29      643.85      9.75 o 
   4   3   0       83.15       82.07      3.66 o 
   5   3   0       15.03       31.81      3.70 o 
   6   3   0       43.95       44.45      4.34 o 
   7   3   0      162.57      167.31     11.94 o 
   8   3   0        3.19        8.81      3.95 o 
   0   4   0      561.73      525.11     13.42 o 
   1   4   0        1.52        0.70      0.47 o 
   2   4   0      128.60      101.43      4.18 o 
   3   4   0       30.44       37.32      7.62 o 
   4   4   0       37.57       58.33      3.40 o 
   5   4   0        4.64        6.57      1.86 o 
   6   4   0       35.61       36.73      7.00 o 
   7   4   0        1.15        1.92      2.18 o 
   1   5   0      966.87      872.90     17.94 o 
   2   5   0       43.20       59.59      9.22 o 
   3   5   0      614.02      595.95     15.15 o 
   4   5   0        4.91        6.24      1.66 o 
   5   5   0      483.04      507.52     23.95 o 
   6   5   0        2.93        0.06      2.50 o 
   7   5   0      109.25       97.99     12.15 o 
   0   6   0      135.03      142.89     11.55 o 
   1   6   0        9.40       11.36      2.24 o 
   2   6   0       93.25       79.01      7.72 o 
   3   6   0        0.31        6.48      3.92 o 
   4   6   0      104.37      110.59     14.66 o 
   5   6   0        2.79       17.48      5.97 o 
   6   6   0       48.55       49.75      8.48 o 
   1   7   0      304.07      301.20     16.25 o 
   2   7   0        0.82        3.09      2.03 o 
   3   7   0      197.05      212.61     19.68 o 
   4   7   0        2.33       -1.68      4.08 o 
   5   7   0      111.78      125.90     17.47 o 
   0   8   0      187.38      244.65     17.47 o 
   1   8   0        0.70        1.50      1.56 o 
   2   8   0       67.19       75.93      8.75 o 
   3   8   0        7.98       14.15      5.59 o 
  -8   1   1      199.48      195.83     11.36 o 
  -7   1   1       59.82       52.11      6.50 o 
  -6   1   1        5.66        8.66      1.76 o 
  -5   1   1       34.13       59.79      3.42 o 
  -4   1   1      604.59      656.38     10.84 o 
  -3   1   1      115.27      123.95      3.59 o 
  -2   1   1     1719.40     1617.55     18.57 o 
  -1   1   1      444.28      441.51      6.27 o 
   0   1   1     1644.96     1800.53     12.80 o 
   1   1   1     2047.44     1942.18     16.49 o 
   2   1   1     3228.46     3137.51     37.44 o 
   3   1   1       65.22       73.19      3.13 o 
   4   1   1      656.34      648.56     10.57 o 
   5   1   1      259.88      247.38      7.53 o 
   6   1   1      957.89      917.04     16.16 o 
   7   1   1        3.72        7.19      2.36 o 
   8   1   1      106.42       90.35      9.66 o 
  -8   2   1       14.00       11.04      3.10 o 
  -7   2   1      206.00      183.37     12.23 o 
  -6   2   1        7.35        7.01      1.47 o 
  -5   2   1     1067.19     1035.64     19.07 o 
  -4   2   1       94.03       94.96      4.25 o 
  -3   2   1      534.55      496.95      7.76 o 
  -2   2   1      430.24      447.83      5.46 o 
  -1   2   1     6067.52     5666.99     17.38 o 
   0   2   1     3369.69     3697.83     28.06 o 
   1   2   1     4816.82     4387.91     25.49 o 
   2   2   1      147.88      139.43      4.58 o 
   3   2   1     1503.17     1492.13     17.24 o 
   4   2   1        7.52       16.13      2.87 o 
   5   2   1       95.50      102.11      5.69 o 
   6   2   1      109.98      108.38      6.43 o 
   7   2   1       11.20        9.66      2.50 o 
   8   2   1        4.69        0.88      3.41 o 
  -8   3   1        0.01        2.24      2.05 o 
  -7   3   1       13.57       13.38      3.47 o 
  -6   3   1       74.27       75.86      5.13 o 
  -5   3   1       65.55       68.40      4.94 o 
  -4   3   1      125.16      123.93      4.92 o 
  -3   3   1      149.63      130.94      3.77 o 
  -2   3   1       14.07       17.26      2.66 o 
  -1   3   1       47.27       51.23      2.19 o 
   0   3   1      449.73      612.53     10.75 o 
   1   3   1      168.49      152.78      4.13 o 
   2   3   1      740.82      802.36     11.96 o 
   3   3   1        0.44        2.90      0.84 o 
   4   3   1        3.70        5.54      1.08 o 
   5   3   1       89.47      107.77     13.36 o 
   6   3   1        5.39        7.64      1.81 o 
   7   3   1      220.32      237.99     14.17 o 
   8   3   1       10.69        9.54      5.38 o 
  -7   4   1       24.44       23.67      4.74 o 
  -6   4   1        9.73        9.87      3.55 o 
  -5   4   1      133.31      124.75      8.13 o 
  -4   4   1      101.30      104.12      4.02 o 
  -3   4   1      198.93      211.10      7.82 o 
  -2   4   1       73.40       82.13      3.61 o 
  -1   4   1        4.38       10.68      1.52 o 
   0   4   1        6.12        2.64      0.75 o 
   1   4   1     1448.63     1497.59     21.49 o 
   2   4   1       38.10       52.98      3.72 o 
   3   4   1      221.99      224.07      8.08 o 
   4   4   1        3.51        7.95      1.84 o 
   5   4   1       56.36       69.58      7.27 o 
   6   4   1       78.60       76.72      9.72 o 
   7   4   1      144.55      149.03     11.57 o 
  -7   5   1       14.36       13.64      4.73 o 
  -6   5   1       43.94       53.59      8.68 o 
  -5   5   1        8.88       12.85      4.78 o 
  -4   5   1      143.11      142.77      6.19 o 
  -3   5   1        1.91        3.95      0.90 o 
  -2   5   1       77.32       80.29      4.05 o 
  -1   5   1       34.55       30.86      3.68 o 
   0   5   1      141.87      196.02      8.67 o 
   1   5   1       15.70       13.87      1.93 o 
   2   5   1      295.69      358.63     17.60 o 
   3   5   1        3.79        3.22      1.63 o 
   4   5   1        3.10        4.18      1.37 o 
   5   5   1        3.81       18.27      5.35 o 
   6   5   1       41.30       32.79      6.79 o 
   7   5   1        1.73       26.12      6.68 o 
  -6   6   1        2.33        3.88      3.56 o 
  -5   6   1      245.87      234.98     17.20 o 
  -4   6   1        3.77        1.22      2.15 o 
  -3   6   1      632.49      647.37     33.55 o 
  -2   6   1       31.96       42.04      4.17 o 
  -1   6   1      954.44      817.75     16.06 o 
   0   6   1       20.87       28.03      3.78 o 
   1   6   1     1254.32     1101.51     33.58 o 
   2   6   1        0.89       11.90      2.89 o 
   3   6   1     1002.50     1006.98     40.42 o 
   4   6   1       10.76        8.45      4.19 o 
   5   6   1      761.81      776.85     31.34 o 
   6   6   1        1.45        4.82      3.04 o 
  -5   7   1       13.48       26.77      8.44 o 
  -4   7   1       10.84        7.25      4.47 o 
  -3   7   1       33.74       33.79      8.20 o 
  -2   7   1       33.29       24.44      4.69 o 
  -1   7   1       39.72       41.46      4.84 o 
   0   7   1       33.95       29.03      4.09 o 
   1   7   1        1.66        3.14      1.46 o 
   2   7   1       54.68       58.05      7.26 o 
   3   7   1        0.00        7.16      4.43 o 
   4   7   1       76.56       68.39     12.22 o 
   5   7   1        0.12        1.31      2.44 o 
  -3   8   1        1.92        4.06      3.22 o 
  -2   8   1        0.44        7.29      3.17 o 
  -1   8   1        1.61        1.78      2.52 o 
   0   8   1        9.13        9.64      2.59 o 
   1   8   1       32.90       40.85      6.63 o 
   2   8   1        6.43       36.10      7.35 o 
   3   8   1        1.54        5.51      4.16 o 
  -8   0   2      302.88      261.47     18.54 o 
  -7   0   2       89.53       89.31     12.42 o 
  -6   0   2     1065.59      980.36     34.28 o 
  -5   0   2      676.42      631.83     15.35 o 
  -4   0   2     3066.30     3324.08     70.31 o 
  -3   0   2      160.02      147.46      5.49 o 
  -2   0   2    14845.47    13146.51     91.87 o 
  -1   0   2     3781.41     3415.01     26.19 o 
   1   0   2     2783.25     2416.68     81.89 o 
   2   0   2    15862.31    14518.82    104.74 o 
   3   0   2      418.38      420.72     10.07 o 
   4   0   2     2829.83     2862.79     35.25 o 
   5   0   2       60.47       62.07      5.15 o 
   6   0   2      122.47      120.59     10.29 o 
   7   0   2       24.61       27.88      5.38 o 
   8   0   2      428.78      407.53     21.95 o 
  -8   1   2        4.62        7.29      2.79 o 
  -7   1   2       46.72       49.34      5.08 o 
  -6   1   2      367.25      340.75     12.64 o 
  -5   1   2      244.13      254.57      6.73 o 
  -4   1   2      155.84      159.02      4.68 o 
  -3   1   2     1087.14     1070.68     15.19 o 
  -2   1   2        0.21        3.32      4.58 o 
  -1   1   2       75.34       73.22      2.72 o 
   0   1   2     4980.45     5516.14     57.42 o 
   1   1   2       38.20       37.60      2.47 o 
   2   1   2     1699.98     1638.76     17.73 o 
   3   1   2      971.49      958.75     15.69 o 
   4   1   2      557.20      544.61      9.24 o 
   5   1   2       25.92       26.21      2.55 o 
   6   1   2      162.62      163.49      6.92 o 
   7   1   2       27.03       26.99      3.70 o 
   8   1   2      217.11      225.67     15.35 o 
  -8   2   2       12.67       17.61      4.48 o 
  -7   2   2        1.28        2.25      1.26 o 
  -6   2   2        8.77        2.54      1.93 o 
  -5   2   2        0.02      149.02     29.69 o 
  -4   2   2      440.09      421.79      8.51 o 
  -3   2   2       22.02       23.66      1.55 o 
  -2   2   2        0.63       12.03      2.80 o 
  -1   2   2       19.65       22.77      2.86 o 
   0   2   2      530.20      551.69      6.32 o 
   1   2   2     3600.41     3319.09     17.60 o 
   2   2   2      113.01      170.14     11.27 o 
   3   2   2      170.08      184.28      6.40 o 
   4   2   2        1.95        0.60      1.09 o 
   5   2   2       58.01       54.18      4.22 o 
   6   2   2       54.28       60.57      4.94 o 
   7   2   2      184.09      198.70      8.72 o 
   8   2   2       62.32       68.74      8.69 o 
  -8   3   2        0.30       -2.18      3.98 o 
  -7   3   2        5.51        5.66      2.26 o 
  -6   3   2      101.43       95.01     10.14 o 
  -5   3   2      225.42      226.76      6.39 o 
  -4   3   2       10.07        4.59      0.80 o 
  -3   3   2       70.76       69.25      2.83 o 
  -2   3   2       32.30       34.95      8.55 o 
  -1   3   2        2.05        1.77      0.52 o 
   0   3   2        1.09        3.12      0.74 o 
   1   3   2     1083.78     1005.02     15.56 o 
   2   3   2      173.31      302.24     14.99 o 
   3   3   2        7.95       13.27      1.73 o 
   4   3   2       98.16       84.49      4.12 o 
   5   3   2       29.72       34.15      4.27 o 
   6   3   2       41.63       44.30      4.04 o 
   7   3   2        1.78        2.17      4.55 o 
   8   3   2        1.45        4.37      4.66 o 
  -7   4   2       80.66      120.03     12.97 o 
  -6   4   2        0.96        2.23      2.24 o 
  -5   4   2       51.92       79.16      9.96 o 
  -4   4   2       17.39       16.25      2.90 o 
  -3   4   2      387.58      390.30      7.22 o 
  -2   4   2      231.54      199.68      4.58 o 
  -1   4   2      463.81      451.13     11.17 o 
   0   4   2      114.10       94.79      4.05 o 
   1   4   2      106.37      110.58      4.55 o 
   2   4   2       77.05       56.57      3.62 o 
   3   4   2      161.26      174.75     11.98 o 
   4   4   2      236.96      222.24      7.29 o 
   5   4   2       50.77       60.36      5.09 o 
   6   4   2        6.71        8.25      4.78 o 
   7   4   2      102.46      100.98     11.25 o 
  -7   5   2      162.09      229.84     18.58 o 
  -6   5   2      105.54      130.56     13.23 o 
  -5   5   2       39.18       46.93      7.35 o 
  -4   5   2       68.55       80.38      9.22 o 
  -3   5   2       85.82       77.93      5.78 o 
  -2   5   2      389.14      422.54     15.01 o 
  -1   5   2       72.03       60.90      4.50 o 
   0   5   2      137.85      170.94      6.93 o 
   1   5   2      177.94      144.38      6.27 o 
   2   5   2        0.17       14.52      2.46 o 
   3   5   2      121.57      120.02      7.28 o 
   4   5   2       49.32       57.33      5.16 o 
   5   5   2       50.78       67.36      8.87 o 
   6   5   2        2.26        4.76      2.88 o 
  -6   6   2       57.06       69.83      9.88 o 
  -5   6   2        0.13       32.40      9.95 o 
  -4   6   2       16.91       22.48      7.89 o 
  -3   6   2        0.10        0.47      1.88 o 
  -2   6   2       89.23       15.73     41.57 o 
  -1   6   2        7.02       20.27     11.72 o 
   0   6   2      110.84       97.24      6.79 o 
   1   6   2        5.82        6.38      3.17 o 
   2   6   2       44.91       48.05      6.23 o 
   3   6   2        7.63        5.67      3.55 o 
   4   6   2       54.89       56.56     10.45 o 
   5   6   2        2.82        6.66      3.02 o 
   6   6   2       26.96       21.00      5.72 o 
  -5   7   2        2.78        0.94      2.78 o 
  -4   7   2        6.95       10.91      5.33 o 
  -3   7   2       14.24       53.64     10.73 o 
  -2   7   2       34.20       33.44      5.43 o 
  -1   7   2        7.43        2.69      1.21 o 
   0   7   2       10.04       15.36      3.11 o 
   1   7   2       15.95       24.48      3.73 o 
   2   7   2        5.82       24.75     12.13 o 
   3   7   2        4.96        3.53      9.47 o 
   4   7   2       18.30       26.16      7.42 o 
   5   7   2        1.15       23.82      7.91 o 
  -3   8   2       74.88       58.81     10.99 o 
  -2   8   2      235.66      220.81     14.51 o 
  -1   8   2       14.54       14.15      4.21 o 
   0   8   2      156.90      178.81     15.51 o 
   1   8   2        0.12        1.33      1.63 o 
   2   8   2      164.44      156.50     12.57 o 
   3   8   2        1.48        0.91      2.30 o 
  -8   1   3        0.55        0.25      1.37 o 
  -7   1   3        0.53        9.92      2.34 o 
  -6   1   3      421.65      389.55     10.59 o 
  -5   1   3       49.97       87.76      4.62 o 
  -4   1   3       71.13       58.37      3.75 o 
  -3   1   3       36.78       38.89      2.37 o 
  -2   1   3       26.79       98.74     49.72 o 
  -1   1   3      689.79      592.26      9.07 o 
   0   1   3     1250.60     1356.62     13.35 o 
   1   1   3     2696.45     2372.02     36.89 o 
   2   1   3       58.28      268.02     12.56 o 
   3   1   3      465.02      422.81      7.28 o 
   4   1   3       88.60       89.61      3.82 o 
   5   1   3       25.66       39.74      2.99 o 
   6   1   3        0.01       -0.23      1.25 o 
   7   1   3        0.06       -1.10      1.10 o 
   8   1   3       36.38       29.32      6.25 o 
  -8   2   3      142.80      145.65     11.90 o 
  -7   2   3        5.22       36.04      4.10 o 
  -6   2   3       59.33       54.29      4.77 o 
  -5   2   3      178.37      182.53     12.24 o 
  -4   2   3      352.36      357.44     10.91 o 
  -3   2   3      469.18      487.45     11.84 o 
  -2   2   3      582.18      595.39     13.10 o 
  -1   2   3        0.18        2.30      0.90 o 
   0   2   3     4386.82     4907.02     48.43 o 
   1   2   3       92.64      113.99      3.25 o 
   2   2   3      282.17      270.50      6.46 o 
   3   2   3      207.13      205.52      7.08 o 
   4   2   3       33.90       32.24      4.08 o 
   5   2   3       18.43       44.49      4.89 o 
   6   2   3      296.88      287.53     10.76 o 
   7   2   3       19.65       21.74      3.23 o 
   8   2   3        7.81        0.73      3.03 o 
  -8   3   3       23.72       22.22      4.71 o 
  -7   3   3        0.24       -0.91      1.82 o 
  -6   3   3        2.48       11.69      2.43 o 
  -5   3   3      272.43      276.61      8.87 o 
  -4   3   3       43.32       47.61      4.02 o 
  -3   3   3      194.49      202.93      9.54 o 
  -2   3   3      704.85      705.89     20.16 o 
  -1   3   3      109.13       90.13      2.90 o 
   0   3   3        7.32       21.56      2.53 o 
   1   3   3      219.83      218.56      5.03 o 
   2   3   3       38.55      155.55      7.13 o 
   3   3   3      353.62      382.58      8.32 o 
   4   3   3       84.68       82.02      8.47 o 
   5   3   3       51.86       52.06      5.45 o 
   6   3   3       14.05       24.01      3.96 o 
   7   3   3        3.06        4.55      2.60 o 
  -7   4   3        3.87        5.10      3.24 o 
  -6   4   3       43.20       39.16      7.10 o 
  -5   4   3       49.48       53.97      3.30 o 
  -4   4   3      479.93      512.19     20.84 o 
  -3   4   3       36.15       42.42      2.00 o 
  -2   4   3       25.01       27.59      2.36 o 
  -1   4   3      134.21      143.61      5.17 o 
   0   4   3      439.36      486.20      9.28 o 
   1   4   3      132.09      120.66      4.85 o 
   2   4   3      336.86      329.35      9.74 o 
   3   4   3       22.51       28.27      2.79 o 
   4   4   3       31.04       29.44      3.42 o 
   5   4   3       16.64       18.33      3.18 o 
   6   4   3        9.35        5.10      2.44 o 
   7   4   3       18.54       20.48      6.02 o 
  -7   5   3       20.61       30.02      6.74 o 
  -6   5   3       16.37       21.14      5.14 o 
  -5   5   3        5.59       86.38     17.16 o 
  -4   5   3        0.06        0.29      1.58 o 
  -3   5   3       54.28       56.84      4.18 o 
  -2   5   3      101.47       88.55      5.34 o 
  -1   5   3      492.16      490.51      9.83 o 
   0   5   3       20.50       25.33      3.20 o 
   1   5   3       23.80       17.94      2.99 o 
   2   5   3       23.78       21.25      2.74 o 
   3   5   3      208.64      197.67     37.13 o 
   4   5   3        8.82       14.15      3.52 o 
   5   5   3      257.37      270.53     17.72 o 
   6   5   3        0.03       -1.75      2.81 o 
  -6   6   3        1.39        6.98      3.92 o 
  -5   6   3      121.13      117.10     12.75 o 
  -4   6   3       10.10        5.76      3.26 o 
  -3   6   3      186.73      386.35     25.92 o 
  -2   6   3      106.49       15.93     60.79 o 
  -1   6   3      539.48      486.48     14.12 o 
   0   6   3      182.28      226.74     10.36 o 
   1   6   3       69.85       54.83      5.34 o 
   2   6   3        8.61       13.21      3.70 o 
   3   6   3      109.57      117.33     10.55 o 
   4   6   3      263.21      241.35     16.71 o 
   5   6   3       35.57       29.91      6.27 o 
   6   6   3       29.16       35.28      7.68 o 
  -5   7   3        1.04       32.95      8.63 o 
  -4   7   3       39.39       38.42      9.90 o 
  -3   7   3       36.96       28.04      7.27 o 
  -2   7   3      148.79      124.06     10.02 o 
  -1   7   3       53.92       45.28      4.72 o 
   0   7   3      137.06      146.13      9.05 o 
   1   7   3        5.73        2.94      1.42 o 
   2   7   3       15.97       33.76      6.02 o 
   3   7   3       64.05       65.69     18.45 o 
   4   7   3        2.87        3.10      3.58 o 
   5   7   3       78.32       93.18     15.63 o 
  -3   8   3       13.96       10.43      4.69 o 
  -2   8   3       11.18       31.18      7.84 o 
  -1   8   3        4.96        6.63      2.79 o 
   0   8   3       18.70       22.18      5.46 o 
   1   8   3       12.97       11.51      3.53 o 
   2   8   3        7.69        2.80      3.60 o 
   3   8   3       38.55       41.59      9.18 o 
  -8   0   4      118.56      112.39     12.79 o 
  -7   0   4       17.35      105.78     12.95 o 
  -6   0   4       20.09       22.55      3.31 o 
  -5   0   4      210.71      208.04      8.88 o 
  -4   0   4       82.64       92.71      5.93 o 
  -3   0   4     1082.71     1070.22     15.41 o 
  -2   0   4       35.10       40.21      2.92 o 
  -1   0   4      488.70      439.42     15.00 o 
   0   0   4     1448.47     1503.27     20.43 o 
   1   0   4      205.51      206.05      5.58 o 
   2   0   4      148.21      117.14      4.05 o 
   3   0   4      660.48      688.46     16.32 o 
   4   0   4       56.44       81.99      7.03 o 
   5   0   4       13.93       15.93      2.69 o 
   6   0   4      119.98      132.94     11.08 o 
   7   0   4       18.08       19.66      4.72 o 
   8   0   4       28.47       30.66      9.40 o 
  -8   1   4       62.26       71.36      6.64 o 
  -7   1   4       14.93       36.09      4.30 o 
  -6   1   4        0.79        2.93      1.49 o 
  -5   1   4        9.38       34.63      3.57 o 
  -4   1   4      385.56      401.93     12.58 o 
  -3   1   4      103.91      107.39      3.41 o 
  -2   1   4     2357.49     2226.47     31.92 o 
  -1   1   4      953.88      929.55     10.59 o 
   0   1   4       71.27       82.14      2.94 o 
   1   1   4      357.11      367.83      7.94 o 
   2   1   4     1007.49      973.30     13.40 o 
   3   1   4       64.98       60.46      3.11 o 
   4   1   4      509.71      515.32     10.67 o 
   5   1   4       60.19       59.11      3.61 o 
   6   1   4       42.20       38.56      4.16 o 
   7   1   4       14.04       11.51      2.56 o 
   8   1   4       25.78       15.80      2.89 o 
  -8   2   4        0.06       -0.37      3.03 o 
  -7   2   4        7.68        8.45      2.18 o 
  -6   2   4       56.76       47.62      4.47 o 
  -5   2   4       25.53       32.60      4.97 o 
  -4   2   4      530.53      484.19     10.46 o 
  -3   2   4        2.82        3.51      1.40 o 
  -2   2   4        0.48       22.93      3.34 o 
  -1   2   4        0.42        3.07      0.41 o 
   0   2   4     1589.64     1850.36     14.39 o 
   1   2   4      995.59     1008.89     12.49 o 
   2   2   4      421.69      512.24     10.07 o 
   3   2   4       44.96       53.36      3.80 o 
   4   2   4        5.77        6.87      1.68 o 
   5   2   4       34.80       27.80      3.13 o 
   6   2   4        7.31       10.53      2.02 o 
   7   2   4      130.26      128.70      9.23 o 
   8   2   4        0.57       -2.78      2.78 o 
  -8   3   4       75.28       65.36      8.00 o 
  -7   3   4       14.35       33.07      6.59 o 
  -6   3   4        5.84        5.58      1.69 o 
  -5   3   4      263.24      257.52      8.19 o 
  -4   3   4       53.66       59.82      2.43 o 
  -3   3   4      446.29      431.79     11.72 o 
  -2   3   4      843.59      872.08     10.85 o 
  -1   3   4      394.30      392.25      6.46 o 
   0   3   4      497.86      637.80      8.58 o 
   1   3   4     2804.10     2745.11     18.48 o 
   2   3   4     1031.90     1039.09     30.96 o 
   3   3   4       21.11       24.67      2.24 o 
   4   3   4      231.99      230.95     11.45 o 
   5   3   4       23.70       68.33     16.74 o 
   6   3   4      285.20      281.11     11.72 o 
   7   3   4       43.19       42.96      7.11 o 
  -7   4   4       20.25       17.34      5.08 o 
  -6   4   4       10.12        6.12      2.93 o 
  -5   4   4      351.39      340.38     18.46 o 
  -4   4   4       31.54       41.23      6.90 o 
  -3   4   4      306.00      319.61     15.15 o 
  -2   4   4       60.89       88.85      3.88 o 
  -1   4   4       75.05       69.56      3.21 o 
   0   4   4       90.85      107.24      5.75 o 
   1   4   4     1381.40     1331.31     16.60 o 
   2   4   4        7.39        9.01      1.80 o 
   3   4   4      174.02      176.08     10.42 o 
   4   4   4      144.93      147.50      8.05 o 
   5   4   4      113.83      151.50      9.81 o 
   6   4   4        0.70        0.48      3.05 o 
   7   4   4       37.86       44.70     10.31 o 
  -7   5   4        1.99       18.51      5.35 o 
  -6   5   4        0.63        1.91      4.42 o 
  -5   5   4       97.95       91.95     13.57 o 
  -4   5   4       88.00       95.22      9.52 o 
  -3   5   4       41.78       44.12      5.35 o 
  -2   5   4        0.14        2.69      1.54 o 
  -1   5   4       24.36       18.35      2.06 o 
   0   5   4       70.56       86.20      5.92 o 
   1   5   4        8.03        7.16      2.01 o 
   2   5   4      495.47      474.44     18.37 o 
   3   5   4        9.29        2.83      3.79 o 
   4   5   4       36.55       33.00      4.11 o 
   5   5   4       58.41       61.75      5.73 o 
   6   5   4       88.28       74.01     10.14 o 
  -6   6   4        8.67        9.06      5.57 o 
  -5   6   4        0.32      100.20     27.96 o 
  -4   6   4      102.30       99.38     13.85 o 
  -3   6   4        4.57        0.71      2.13 o 
  -2   6   4       74.77       53.57      4.57 o 
  -1   6   4        8.41        7.28      2.09 o 
   0   6   4        3.49        2.17      1.09 o 
   1   6   4       11.95       12.49      2.50 o 
   2   6   4       75.32       61.84      7.30 o 
   3   6   4       61.97       56.81      7.32 o 
   4   6   4        5.54        2.62      2.38 o 
   5   6   4        2.86       16.22     10.94 o 
   6   6   4        3.94        4.73      5.08 o 
  -5   7   4        0.00        0.18      3.21 o 
  -4   7   4        0.01       -3.41      3.41 o 
  -3   7   4       62.90       66.76     11.33 o 
  -2   7   4      147.99      143.21     10.61 o 
  -1   7   4        0.39        0.68      0.89 o 
   0   7   4       21.10       24.05      3.69 o 
   1   7   4       12.22       11.39      2.68 o 
   2   7   4       14.60       14.60      3.81 o 
   3   7   4       10.86        3.09      1.94 o 
   4   7   4       81.06       78.67     13.32 o 
  -3   8   4        3.23       -1.49      2.79 o 
  -2   8   4        0.78       -1.83      1.91 o 
  -1   8   4        1.01        8.46      3.11 o 
   0   8   4        0.85        8.60      3.58 o 
   1   8   4       30.40       31.38      5.52 o 
   2   8   4        1.87        0.61      1.59 o 
   3   8   4        0.17        2.21      2.15 o 
  -8   1   5        2.17        0.60      1.49 o 
  -7   1   5        0.00        3.94      1.55 o 
  -6   1   5      142.12      136.16      6.44 o 
  -5   1   5        7.60       10.66      1.43 o 
  -4   1   5       89.88       72.33      3.38 o 
  -3   1   5      298.10      292.88      5.84 o 
  -2   1   5       70.32      172.24     18.66 o 
  -1   1   5      186.33      167.04      3.16 o 
   0   1   5      911.88      991.35     14.14 o 
   1   1   5      978.24      923.62     10.78 o 
   2   1   5       28.84       36.87      2.03 o 
   3   1   5       55.91       63.59      3.17 o 
   4   1   5        0.98        1.02      0.55 o 
   5   1   5       11.49       11.05      1.87 o 
   6   1   5        0.39        0.14      1.40 o 
   7   1   5        0.07       10.82      2.30 o 
   8   1   5        0.15       -0.36      1.53 o 
  -8   2   5        1.80       -1.83      3.09 o 
  -7   2   5        7.13        4.64      2.02 o 
  -6   2   5      341.62      327.45     11.46 o 
  -5   2   5       12.30       12.96      2.58 o 
  -4   2   5      261.25      263.66      7.54 o 
  -3   2   5      679.45      706.69      9.22 o 
  -2   2   5      665.79      692.90     10.24 o 
  -1   2   5     1119.90     1101.92      9.53 o 
   0   2   5     1335.34     1451.87     27.67 o 
   1   2   5       35.82       41.79      2.13 o 
   2   2   5      705.10      719.30     11.22 o 
   3   2   5      873.24      895.02     15.61 o 
   4   2   5      544.95      555.52     12.28 o 
   5   2   5       83.35       72.85      5.04 o 
   6   2   5       45.93       35.73      3.79 o 
   7   2   5       32.26       31.50      4.17 o 
   8   2   5       73.41       75.91      8.92 o 
  -8   3   5        2.79       -1.04      1.65 o 
  -7   3   5       77.92      109.32      9.80 o 
  -6   3   5        3.96        3.12      1.22 o 
  -5   3   5       50.37       43.23      3.23 o 
  -4   3   5       24.97       17.64      1.19 o 
  -3   3   5       62.87       68.43      5.42 o 
  -2   3   5       15.40      212.21     43.38 o 
  -1   3   5      227.01      229.46      4.27 o 
   0   3   5      838.88      961.97     12.39 o 
   1   3   5        9.46        6.48      1.71 o 
   2   3   5      684.82      706.77     15.93 o 
   3   3   5       58.65       56.48      5.75 o 
   4   3   5       11.94        6.61      1.66 o 
   5   3   5       16.82       31.93      7.15 o 
   6   3   5      199.52      184.25      9.60 o 
   7   3   5      100.51      114.10     16.02 o 
  -7   4   5       11.18       32.41      6.79 o 
  -6   4   5        1.85        2.39      3.31 o 
  -5   4   5       32.44       37.30      6.25 o 
  -4   4   5      140.35      125.11     10.41 o 
  -3   4   5       17.88       17.68      3.79 o 
  -2   4   5        7.09       11.94      1.45 o 
  -1   4   5      117.63      115.49      3.81 o 
   0   4   5       77.55       90.18      3.97 o 
   1   4   5      416.63      408.76      9.76 o 
   2   4   5       80.34       65.81     49.83 o 
   3   4   5      144.77      151.73     10.79 o 
   4   4   5       31.33       43.43      4.53 o 
   5   4   5      129.19      133.96      8.38 o 
   6   4   5        4.92        6.14      2.08 o 
   7   4   5      149.78      162.31     24.23 o 
  -7   5   5      139.29      133.32     14.17 o 
  -6   5   5        0.00        0.40      1.64 o 
  -5   5   5      147.98      152.96     13.85 o 
  -4   5   5      162.61      182.48     18.60 o 
  -3   5   5      367.18      408.19     24.47 o 
  -2   5   5       23.75       84.37      6.28 o 
  -1   5   5      340.18      325.53      7.76 o 
   0   5   5        1.39        2.11      1.04 o 
   1   5   5      870.86      828.32     46.32 o 
   2   5   5       26.42       26.85      4.82 o 
   3   5   5      286.10      284.74     20.87 o 
   4   5   5       48.33       43.40      5.10 o 
   5   5   5       17.54       35.77      5.80 o 
   6   5   5       12.21       10.21      4.23 o 
  -6   6   5       18.07       22.82      5.88 o 
  -5   6   5        0.00        6.04      9.36 o 
  -4   6   5        7.38       35.96      9.12 o 
  -3   6   5        8.81       29.63      7.43 o 
  -2   6   5        9.67       11.76      2.83 o 
  -1   6   5      520.14      504.18     12.24 o 
   0   6   5        0.19        0.51      1.10 o 
   1   6   5        1.27        3.61      1.94 o 
   2   6   5      108.84       99.96      6.72 o 
   3   6   5       83.86       80.49     22.21 o 
   4   6   5       27.49       30.16     12.91 o 
   5   6   5      115.12      110.64     12.04 o 
  -5   7   5       71.87       76.84     13.66 o 
  -4   7   5       16.58       16.92      6.21 o 
  -3   7   5       28.02       29.11      8.18 o 
  -2   7   5       22.83       19.92      6.28 o 
  -1   7   5      121.10      120.75     13.52 o 
   0   7   5        1.98        0.14      1.30 o 
   1   7   5      206.95      200.66      9.96 o 
   2   7   5       30.98       26.90      5.05 o 
   3   7   5       14.17       36.83     22.94 o 
   4   7   5        2.74       31.48      8.42 o 
  -3   8   5       28.46       31.67      8.12 o 
  -2   8   5        9.18        7.65      3.77 o 
  -1   8   5       14.42       14.37      5.28 o 
   0   8   5      129.99      122.53     13.76 o 
   1   8   5       98.96       91.71      7.18 o 
   2   8   5        2.80        6.06      2.87 o 
   3   8   5        0.08       -0.41      1.54 o 
  -8   0   6       88.42      112.44     14.51 o 
  -7   0   6        0.70        9.48      4.02 o 
  -6   0   6        5.17       82.54      8.64 o 
  -5   0   6        6.62        1.62      0.96 o 
  -4   0   6      438.00      441.68     11.49 o 
  -3   0   6      940.32     1046.78     42.39 o 
  -2   0   6     2084.49     1982.56     74.70 o 
  -1   0   6      751.10      621.01     14.40 o 
   0   0   6     2353.53     2546.58     23.55 o 
   1   0   6      723.70      596.80     12.98 o 
   2   0   6      924.30      805.67     12.02 o 
   3   0   6     1185.94     1248.36     19.50 o 
   4   0   6       90.13       69.65      5.55 o 
   5   0   6       51.68       48.95      6.38 o 
   6   0   6       98.93      172.11     13.04 o 
   7   0   6       37.53       29.78      6.90 o 
   8   0   6        0.16       -0.22      3.05 o 
  -8   1   6       16.88       16.81      3.31 o 
  -7   1   6        0.65        6.84      1.97 o 
  -6   1   6       33.90       30.66      3.08 o 
  -5   1   6      114.14      107.77      4.35 o 
  -4   1   6       14.54       30.08      9.33 o 
  -3   1   6       32.72       35.11      2.05 o 
  -2   1   6       33.58       23.85      1.57 o 
  -1   1   6        0.00        0.66      0.41 o 
   0   1   6     1107.57     1180.23     21.29 o 
   1   1   6      220.35      228.55      5.47 o 
   2   1   6       38.73       81.36      4.26 o 
   3   1   6      138.31      160.45      6.32 o 
   4   1   6        0.52        4.91      1.31 o 
   5   1   6       44.07       48.31      3.95 o 
   6   1   6       72.26       56.41      6.30 o 
   7   1   6       31.97       33.04      4.45 o 
   8   1   6        4.34        0.37      1.77 o 
  -8   2   6        1.50        1.10      1.98 o 
  -7   2   6       25.45       55.80      5.30 o 
  -6   2   6        8.31        6.83      1.77 o 
  -5   2   6      358.37      364.57     11.51 o 
  -4   2   6       90.28      105.85      4.66 o 
  -3   2   6      134.93      147.67      3.96 o 
  -2   2   6       52.75      137.96      6.57 o 
  -1   2   6      199.15      212.55      3.65 o 
   0   2   6     1043.27     1168.22     26.12 o 
   1   2   6       70.93       83.93      3.34 o 
   2   2   6       60.53      108.39      4.50 o 
   3   2   6      123.86      133.12      6.29 o 
   4   2   6        8.16        4.62      1.29 o 
   5   2   6       12.97       13.38      2.32 o 
   6   2   6       40.26       34.78      4.76 o 
   7   2   6        3.25        4.24      3.88 o 
   8   2   6        1.27        0.47      2.10 o 
  -8   3   6       49.02       43.43      6.35 o 
  -7   3   6        0.55        4.01      2.28 o 
  -6   3   6      309.32      312.76     15.33 o 
  -5   3   6       25.92       24.62      2.36 o 
  -4   3   6      805.19      799.82     15.69 o 
  -3   3   6       36.85       27.35      3.36 o 
  -2   3   6      199.61      287.15     15.57 o 
  -1   3   6        4.00        3.61      0.57 o 
   0   3   6     1005.91     1294.94     19.55 o 
   1   3   6      124.56      115.72      4.35 o 
   2   3   6      594.86      614.85     17.03 o 
   3   3   6      134.89      136.51      8.52 o 
   4   3   6       88.51      110.40      7.06 o 
   5   3   6       34.22       35.50      4.02 o 
   6   3   6       19.93       33.34      4.14 o 
   7   3   6       11.06       28.75      8.20 o 
  -7   4   6       21.33       44.57      8.75 o 
  -6   4   6        1.25        1.42      4.34 o 
  -5   4   6        3.27        3.60      3.07 o 
  -4   4   6       14.82       16.78      3.85 o 
  -3   4   6        1.17       10.08     11.51 o 
  -2   4   6      209.83      205.86      7.45 o 
  -1   4   6      682.82      657.61      9.11 o 
   0   4   6      152.24      159.80      4.82 o 
   1   4   6      239.62      217.33      8.56 o 
   2   4   6      475.21      439.48     17.40 o 
   3   4   6       44.38       53.96      9.47 o 
   4   4   6       31.76       40.35      7.65 o 
   5   4   6      105.61       93.61      7.21 o 
   6   4   6       98.23      102.50      7.96 o 
   7   4   6        2.55       64.92      7.77 o 
  -6   5   6        1.47        2.72      2.60 o 
  -5   5   6       85.96      139.54     24.59 o 
  -4   5   6       75.46       76.78      8.66 o 
  -3   5   6       47.80       54.59      9.05 o 
  -2   5   6        1.02        1.48      1.50 o 
  -1   5   6        2.54        0.75      1.23 o 
   0   5   6       80.96       88.51      5.21 o 
   1   5   6       39.66       36.90      3.83 o 
   2   5   6      470.87      446.27     14.76 o 
   3   5   6        0.02       52.88      8.39 o 
   4   5   6        1.51        4.29      3.04 o 
   5   5   6       23.12       43.37      5.52 o 
   6   5   6       21.27       14.50      5.10 o 
  -6   6   6        1.23        3.31      3.58 o 
  -5   6   6        0.20        4.92      3.46 o 
  -4   6   6        5.47        8.63      4.47 o 
  -3   6   6        6.42       15.80      5.83 o 
  -2   6   6       22.51       39.34      5.60 o 
  -1   6   6        4.51        4.11      1.48 o 
   0   6   6       23.30       23.53      3.41 o 
   1   6   6        0.28       -0.71      0.92 o 
   2   6   6       27.56       28.39      5.03 o 
   3   6   6       14.80       35.64      9.52 o 
   4   6   6        1.29        2.87      1.89 o 
   5   6   6        0.07       -0.18      2.46 o 
  -5   7   6       77.90       90.14     14.96 o 
  -4   7   6       80.63       69.78     12.51 o 
  -3   7   6        1.67        5.67      4.19 o 
  -2   7   6        2.49        6.32      3.47 o 
  -1   7   6       35.32       35.66      7.98 o 
   0   7   6       44.01       40.39      4.80 o 
   1   7   6       65.29       56.95      5.85 o 
   2   7   6      209.31      178.43     13.27 o 
   3   7   6        9.55        4.37      2.27 o 
   4   7   6        4.62       14.64      5.53 o 
  -3   8   6       12.14       19.38      6.30 o 
  -2   8   6       32.51       36.53      8.48 o 
  -1   8   6       85.70       81.20     11.98 o 
   0   8   6       27.37       39.52      8.11 o 
   1   8   6        8.13        2.36     10.19 o 
   2   8   6      104.80       96.61     10.28 o 
  -8   1   7        0.01        2.98      1.90 o 
  -7   1   7        0.28        0.85      1.01 o 
  -6   1   7        4.56        1.83      1.36 o 
  -5   1   7       30.87       39.93      2.69 o 
  -4   1   7       12.18       10.52      1.32 o 
  -3   1   7        8.44       11.94      1.25 o 
  -2   1   7      331.07      330.35      6.57 o 
  -1   1   7       54.94       52.23      1.67 o 
   0   1   7        9.40       13.81      1.01 o 
   1   1   7       20.89       17.06      1.60 o 
   2   1   7      222.91      201.94      6.04 o 
   3   1   7      178.58      173.56      8.16 o 
   4   1   7      154.62      153.11      6.95 o 
   5   1   7       32.18       25.66      2.89 o 
   6   1   7       37.43       28.38      3.77 o 
   7   1   7       13.44       11.72      2.89 o 
   8   1   7        5.32        7.85      2.55 o 
  -8   2   7       57.67       53.85      7.43 o 
  -7   2   7        0.29        1.22      1.85 o 
  -6   2   7        2.81        2.90      1.19 o 
  -5   2   7       15.57       16.96      2.67 o 
  -4   2   7        0.12        2.46      0.80 o 
  -3   2   7        1.70        0.94      0.51 o 
  -2   2   7      183.40      180.01      6.90 o 
  -1   2   7        0.01        0.10      0.30 o 
   0   2   7       36.54       36.18      3.69 o 
   1   2   7      970.11      921.26     12.74 o 
   2   2   7       39.31       67.62      3.70 o 
   3   2   7       29.86       21.65      2.64 o 
   4   2   7        0.51        3.01     10.72 o 
   5   2   7       39.79       48.71      4.03 o 
   6   2   7        8.23        8.52      2.29 o 
   7   2   7       51.90       67.96      7.11 o 
  -7   3   7        1.93        1.83      2.48 o 
  -6   3   7       48.04       44.26      6.93 o 
  -5   3   7      429.74      399.39     12.26 o 
  -4   3   7       19.36       20.27      2.54 o 
  -3   3   7      279.08      241.08      9.70 o 
  -2   3   7        5.32       86.37      7.50 o 
  -1   3   7      408.76      399.90      7.96 o 
   0   3   7        0.00       -0.10      0.43 o 
   1   3   7     1325.69     1294.43     19.47 o 
   2   3   7      158.04       63.01    120.17 o 
   3   3   7       89.38       95.90      7.51 o 
   4   3   7       29.81       25.99      3.00 o 
   5   3   7      209.64      176.05      7.91 o 
   6   3   7       26.52       27.40      4.89 o 
   7   3   7       16.33       10.42      3.69 o 
  -7   4   7       17.69       14.60      4.47 o 
  -6   4   7       17.91       15.73      4.17 o 
  -5   4   7      235.32      236.66     15.43 o 
  -4   4   7      105.75      104.51      9.47 o 
  -3   4   7       43.17       40.68     10.52 o 
  -2   4   7       59.76      127.17     10.40 o 
  -1   4   7       66.81       48.24      2.57 o 
   0   4   7      347.44      438.55     10.53 o 
   1   4   7       39.97       35.59      3.48 o 
   2   4   7      152.36      155.99     10.60 o 
   3   4   7        1.35        2.71      2.12 o 
   4   4   7        8.46        8.81      2.55 o 
   5   4   7        0.56       11.12      5.55 o 
   6   4   7       58.87       43.77      5.39 o 
   7   4   7        0.20        0.12      6.08 o 
  -6   5   7       20.77       18.50      5.40 o 
  -5   5   7      106.69      111.45     12.52 o 
  -4   5   7      252.89      240.59     15.34 o 
  -3   5   7       39.12       76.68     11.61 o 
  -2   5   7        9.12       64.23      7.80 o 
  -1   5   7        3.89        5.20      1.03 o 
   0   5   7       63.23       58.18      5.13 o 
   1   5   7        6.22        5.25      1.31 o 
   2   5   7      415.60      421.03     11.88 o 
   3   5   7        2.85       21.64      8.32 o 
   4   5   7       21.38       22.74      3.25 o 
   5   5   7        9.76       17.31      2.97 o 
   6   5   7       13.53       18.61      5.56 o 
  -6   6   7        0.08        2.58      3.82 o 
  -5   6   7       79.52       85.47     10.41 o 
  -4   6   7      223.50      244.15     21.88 o 
  -3   6   7      278.37      277.11     21.71 o 
  -2   6   7       30.35       24.82      6.23 o 
  -1   6   7       15.38       11.54      1.82 o 
   0   6   7        1.82       -0.06      1.08 o 
   1   6   7     1231.76     1081.00     22.38 o 
   2   6   7       54.74       61.03      7.45 o 
   3   6   7      414.96      362.20     19.39 o 
   4   6   7       20.10       17.60      4.60 o 
   5   6   7       44.48       76.55     13.65 o 
  -4   7   7      118.81      117.43     16.12 o 
  -3   7   7      210.68      226.97     21.07 o 
  -2   7   7       30.68       50.64     10.02 o 
  -1   7   7       19.24       20.49      5.68 o 
   0   7   7      199.02      227.39     13.82 o 
   1   7   7        7.18        5.22      1.53 o 
   2   7   7      374.96      343.42     18.52 o 
   3   7   7       50.91       48.19      7.56 o 
   4   7   7       29.62       30.19      8.91 o 
  -3   8   7        1.27        7.81      4.79 o 
  -2   8   7        8.79       15.30      5.37 o 
  -1   8   7       56.11       40.48      8.66 o 
   0   8   7      229.00      247.50     20.26 o 
   1   8   7        8.89        7.45      2.75 o 
   2   8   7        4.68        2.22      4.27 o 
  -8   0   8       81.35      111.39     14.23 o 
  -7   0   8        5.64        5.60      3.49 o 
  -6   0   8       20.10       13.49      2.60 o 
  -5   0   8        0.48        0.90      0.94 o 
  -4   0   8      154.99      159.44     14.32 o 
  -3   0   8      145.47      137.40      7.02 o 
  -2   0   8      170.41      180.07     10.38 o 
  -1   0   8      218.85      238.10      7.43 o 
   0   0   8        0.00       21.89      2.84 o 
   1   0   8      139.65      158.87      6.21 o 
   2   0   8      101.06       80.00      6.11 o 
   3   0   8       65.83       68.91      4.18 o 
   4   0   8      125.51      129.60      9.78 o 
   5   0   8        0.73        4.59      1.90 o 
   6   0   8       73.69       60.20      7.96 o 
   7   0   8        0.02       14.08      4.42 o 
   8   0   8       24.20       46.61     11.50 o 
  -8   1   8       24.53       25.10      4.86 o 
  -7   1   8       10.31        7.65      2.18 o 
  -6   1   8        4.15        3.42      1.27 o 
  -5   1   8        4.42        9.03      1.35 o 
  -4   1   8       23.34       17.15      1.64 o 
  -3   1   8       75.52      101.34      4.71 o 
  -2   1   8       17.87       37.41      2.57 o 
  -1   1   8       48.56       44.15      1.75 o 
   0   1   8      411.87      472.03      5.45 o 
   1   1   8      138.62      133.74      5.30 o 
   2   1   8       45.79      183.21     14.05 o 
   3   1   8        4.26        4.01      1.57 o 
   4   1   8       54.89       49.06      3.66 o 
   5   1   8       10.19        2.91      1.21 o 
   6   1   8        3.94        3.86      1.72 o 
   7   1   8        1.41        6.43      2.07 o 
   8   1   8        6.69        1.48      1.46 o 
  -8   2   8        0.02        0.36      1.43 o 
  -7   2   8       19.16       45.35      6.23 o 
  -6   2   8        3.05        2.09      0.99 o 
  -5   2   8        6.06       12.01      4.20 o 
  -4   2   8        0.27        1.46      0.75 o 
  -3   2   8      314.26      324.03      8.67 o 
  -2   2   8      156.05      174.79      4.90 o 
  -1   2   8      188.88      197.70      4.02 o 
   0   2   8       44.43       42.74      2.14 o 
   1   2   8      180.06      183.99      5.40 o 
   2   2   8      140.69      350.96     14.92 o 
   3   2   8      137.75      137.87      6.02 o 
   4   2   8      129.55      147.00      6.54 o 
   5   2   8       45.29       54.53      4.82 o 
   6   2   8        0.06        0.26      1.32 o 
   7   2   8       11.94       13.32      3.13 o 
  -7   3   8       16.78       20.01      4.25 o 
  -6   3   8       21.22       26.27      5.47 o 
  -5   3   8       53.47       49.08      2.74 o 
  -4   3   8       48.69       50.27      3.77 o 
  -3   3   8       63.80       63.29      5.08 o 
  -2   3   8      672.77      705.93     24.96 o 
  -1   3   8        0.05        0.27      0.53 o 
   0   3   8      187.66      220.83      6.01 o 
   1   3   8      133.97       40.23     30.63 o 
   2   3   8       31.73       61.87      5.25 o 
   3   3   8      188.09      187.11      8.94 o 
   4   3   8      226.12      241.24     10.87 o 
   5   3   8       46.35       49.49      4.16 o 
   6   3   8       49.78       47.16      5.57 o 
   7   3   8        4.70        0.58      7.31 o 
  -7   4   8       45.02       56.29      7.20 o 
  -6   4   8        3.44       -0.87      2.07 o 
  -5   4   8      150.76      188.98     13.83 o 
  -4   4   8      392.58      400.72     18.61 o 
  -3   4   8      158.15      156.80     10.70 o 
  -2   4   8        0.95       27.02      2.97 o 
  -1   4   8     1059.75     1022.21     15.30 o 
   0   4   8      237.89      287.67      7.72 o 
   1   4   8       33.72       25.80      2.87 o 
   2   4   8      397.35      394.78     17.25 o 
   3   4   8       10.32       21.33      3.60 o 
   4   4   8      219.28      207.28     10.51 o 
   5   4   8       93.65       72.58      6.62 o 
   6   4   8       94.80       86.50      7.62 o 
   7   4   8       64.73       66.83      8.17 o 
  -6   5   8      142.04      143.75     13.77 o 
  -5   5   8      232.97      227.16     16.04 o 
  -4   5   8      188.49      182.75     13.27 o 
  -3   5   8      359.31      339.04     22.63 o 
  -2   5   8      396.34      427.53     12.98 o 
  -1   5   8      109.12       84.79      5.23 o 
   0   5   8      215.68      215.50     18.40 o 
   1   5   8      618.42      546.08     13.07 o 
   2   5   8       25.76       38.16      5.65 o 
   3   5   8      176.06      201.04     18.74 o 
   4   5   8      151.77      143.03      9.28 o 
   5   5   8      159.78      158.24     10.22 o 
   6   5   8        2.04        3.67      2.84 o 
  -6   6   8        3.60        1.11      3.74 o 
  -5   6   8       24.97       47.27     13.46 o 
  -4   6   8       14.56       10.62      4.58 o 
  -3   6   8      174.89      178.85     17.60 o 
  -2   6   8      109.96      119.99      8.10 o 
  -1   6   8       37.32       30.19      4.70 o 
   0   6   8        8.77        7.93      2.61 o 
   1   6   8       27.15       21.62      3.39 o 
   2   6   8      118.92      114.74     10.30 o 
   3   6   8        6.73        3.41      2.50 o 
   4   6   8      104.69      118.14     10.65 o 
   5   6   8        1.09       18.85      8.08 o 
  -4   7   8       50.30       55.22     11.37 o 
  -3   7   8        6.90        3.88      3.27 o 
  -2   7   8       38.24      115.32     14.64 o 
  -1   7   8       10.65       14.07      4.73 o 
   0   7   8        2.51        5.95      2.01 o 
   1   7   8       51.64       39.57      4.72 o 
   2   7   8      247.90      238.15     15.67 o 
   3   7   8      123.48      123.88     12.34 o 
   4   7   8       10.82       15.07      6.40 o 
  -2   8   8        0.25        1.62      3.04 o 
  -1   8   8       18.88       19.53      6.28 o 
   0   8   8       11.23       16.92      5.99 o 
   1   8   8      269.12      251.38     16.33 o 
   2   8   8        9.69       11.66      3.67 o 
  -8   1   9        0.13        0.81      1.89 o 
  -7   1   9       67.27       72.70      6.53 o 
  -6   1   9        4.86        5.40      2.39 o 
  -5   1   9       65.44       70.93      3.56 o 
  -4   1   9      122.26      124.63      4.48 o 
  -3   1   9      312.34      356.46      9.93 o 
  -2   1   9     1066.43     1076.40     18.38 o 
  -1   1   9      507.36      507.87      7.32 o 
   0   1   9     1546.57     1803.97     10.92 o 
   1   1   9      196.55      187.93      6.35 o 
   2   1   9      777.66      795.70     12.74 o 
   3   1   9        0.38       -0.48      0.66 o 
   4   1   9      331.28      357.10     11.86 o 
   5   1   9        1.09       13.66      2.61 o 
   6   1   9      174.80      161.99      9.31 o 
   7   1   9        2.02        2.69      1.50 o 
  -8   2   9      112.86      123.13     10.96 o 
  -7   2   9       31.33       37.15      5.50 o 
  -6   2   9      260.76      268.43      9.95 o 
  -5   2   9        0.17        1.96      1.19 o 
  -4   2   9      345.65      361.32     10.41 o 
  -3   2   9       32.44       38.69      1.84 o 
  -2   2   9     1785.19     1715.29     32.19 o 
  -1   2   9      669.49      680.17      7.58 o 
   0   2   9     1806.40     2131.96     15.72 o 
   1   2   9      371.77      393.04     12.40 o 
   2   2   9      193.51      204.36      6.53 o 
   3   2   9      287.54      313.33     14.64 o 
   4   2   9       25.96       26.25      4.82 o 
   5   2   9      344.82      314.11     11.51 o 
   6   2   9        2.82        2.70      1.45 o 
   7   2   9       49.90       45.45      6.04 o 
  -7   3   9       96.98       95.07      9.31 o 
  -6   3   9       43.43       37.28      6.57 o 
  -5   3   9       23.35       18.93      1.75 o 
  -4   3   9       90.51       89.18      4.72 o 
  -3   3   9       84.46       82.03      5.69 o 
  -2   3   9      157.83      147.06      5.12 o 
  -1   3   9      396.19      390.67      7.86 o 
   0   3   9     1050.25     1198.69     14.31 o 
   1   3   9        1.48        2.11      1.53 o 
   2   3   9       66.43       65.55      5.37 o 
   3   3   9      161.81      166.59      7.33 o 
   4   3   9      370.41      337.60      9.61 o 
   5   3   9        3.90        2.34      1.50 o 
   6   3   9       86.64       69.46      6.17 o 
   7   3   9        5.04        9.41      2.74 o 
  -7   4   9        2.30       36.46      5.88 o 
  -6   4   9       22.40       21.43      4.39 o 
  -5   4   9       14.62       23.11      5.55 o 
  -4   4   9       26.78       20.45      5.33 o 
  -3   4   9       18.76        8.90      4.78 o 
  -2   4   9       27.12       92.10      5.48 o 
  -1   4   9       10.47       14.72      1.85 o 
   0   4   9        0.04        0.67      0.35 o 
   1   4   9       12.60       20.84      2.09 o 
   2   4   9       59.09      163.31     12.22 o 
   3   4   9        0.18        5.19      3.48 o 
   4   4   9       13.01       15.03      3.04 o 
   5   4   9        6.39       12.68      3.15 o 
   6   4   9        2.51        1.29      1.90 o 
  -6   5   9       22.46       17.35      4.73 o 
  -5   5   9      171.17      167.34     13.80 o 
  -4   5   9       31.68       30.52      5.57 o 
  -3   5   9      162.99      148.51     15.14 o 
  -2   5   9       68.15       62.29      4.95 o 
  -1   5   9        2.93        1.39      2.25 o 
   0   5   9       62.30       55.41      3.35 o 
   1   5   9      329.61      305.76     12.05 o 
   2   5   9       85.71      106.47     14.84 o 
   3   5   9       31.34       32.30      7.52 o 
   4   5   9       87.00       88.62      7.39 o 
   5   5   9       12.54       45.97      7.23 o 
   6   5   9        4.62        6.89      3.23 o 
  -5   6   9        6.29        7.29      4.03 o 
  -4   6   9      348.62      348.55     26.51 o 
  -3   6   9        7.37       51.32     10.43 o 
  -2   6   9       25.32       51.09      9.30 o 
  -1   6   9       28.22       41.18      3.88 o 
   0   6   9       16.45       28.65      6.96 o 
   1   6   9      220.10      184.87      9.58 o 
   2   6   9      157.99      149.76     11.92 o 
   3   6   9       33.63       30.02      5.92 o 
   4   6   9        4.51       31.34     28.61 o 
   5   6   9       34.79       25.01      8.03 o 
  -4   7   9       31.19       35.02      9.05 o 
  -3   7   9       30.96       29.45      8.68 o 
  -2   7   9      113.38      186.56     18.72 o 
  -1   7   9       16.36       14.54      5.11 o 
   0   7   9        2.52        4.21      1.82 o 
   1   7   9        8.33        3.18      1.72 o 
   2   7   9        3.00        1.51      2.90 o 
   3   7   9       44.24       34.89      6.53 o 
   4   7   9       45.60       40.67      9.99 o 
  -2   8   9        8.75        9.06      4.57 o 
  -1   8   9        0.15        2.18      3.33 o 
   0   8   9       45.38       64.15     10.75 o 
   1   8   9        0.01        0.32      1.37 o 
   2   8   9       18.43       18.45      8.01 o 
  -8   0  10       29.53       30.89      6.17 o 
  -7   0  10       33.42       43.93      6.71 o 
  -6   0  10       12.82       16.18      2.80 o 
  -5   0  10       30.50       25.71      3.15 o 
  -4   0  10       64.94       65.66      4.69 o 
  -3   0  10       53.39       43.51      4.04 o 
  -2   0  10      245.66      240.05      8.57 o 
  -1   0  10       84.35       76.69      4.79 o 
   0   0  10       79.63       73.45      5.02 o 
   1   0  10       46.34       49.93      3.79 o 
   2   0  10      315.42      304.02     10.64 o 
   3   0  10        4.97        9.99      1.73 o 
   4   0  10      149.15      169.63     11.86 o 
   5   0  10       96.14       90.63      9.25 o 
   6   0  10       69.95       73.60      9.03 o 
   7   0  10       86.44       77.17     10.08 o 
  -8   1  10        0.87        3.14      1.90 o 
  -7   1  10        2.44        7.38      2.36 o 
  -6   1  10        5.18        3.79      1.39 o 
  -5   1  10       19.57       18.26      1.81 o 
  -4   1  10       14.33       14.34      1.68 o 
  -3   1  10       43.98       54.96      3.06 o 
  -2   1  10        4.41       94.00     20.25 o 
  -1   1  10      177.90      183.48      4.24 o 
   0   1  10      612.20      720.00      7.03 o 
   1   1  10      255.63      255.73      5.55 o 
   2   1  10       12.39       78.88      4.78 o 
   3   1  10       48.39       47.50      4.60 o 
   4   1  10       48.16       46.28      3.93 o 
   5   1  10        1.11        9.64      2.02 o 
   6   1  10      105.23      104.20      8.52 o 
   7   1  10        2.06        1.70      1.81 o 
  -8   2  10       16.26       25.43      5.15 o 
  -7   2  10       21.26       14.32      3.65 o 
  -6   2  10        1.31        1.15      1.05 o 
  -5   2  10       60.12       56.42      4.95 o 
  -4   2  10       55.16       47.16      4.00 o 
  -3   2  10       65.05       66.32      4.34 o 
  -2   2  10      110.90      134.00      4.96 o 
  -1   2  10      159.85      151.01      3.67 o 
   0   2  10      361.75      447.90      7.21 o 
   1   2  10        0.19        0.96      0.63 o 
   2   2  10        0.20       21.38      2.87 o 
   3   2  10       47.68       59.41     10.92 o 
   4   2  10        0.85        0.69      1.20 o 
   5   2  10        0.21       -0.19      0.99 o 
   6   2  10       50.94       35.73      4.93 o 
   7   2  10        0.11        2.13      1.56 o 
  -7   3  10       86.87       91.78      9.15 o 
  -6   3  10      126.51      114.25     11.01 o 
  -5   3  10       53.66       62.26      4.64 o 
  -4   3  10        2.60        5.66      3.80 o 
  -3   3  10      265.46      259.17     10.05 o 
  -2   3  10        7.72       14.77      1.82 o 
  -1   3  10     1620.05     1601.70     16.42 o 
   0   3  10        5.38        5.08      0.92 o 
   1   3  10      416.58      404.44      8.07 o 
   2   3  10       11.39       57.75      4.86 o 
   3   3  10      109.06      103.01      6.89 o 
   4   3  10      102.33       87.93      4.41 o 
   5   3  10      227.33      210.26     10.06 o 
   6   3  10       28.50       18.96      3.36 o 
   7   3  10       19.79       14.02      3.04 o 
  -7   4  10      326.21      322.39     17.23 o 
  -6   4  10       61.11       60.88      6.98 o 
  -5   4  10      182.32      172.96     14.61 o 
  -4   4  10       48.98       47.79      7.28 o 
  -3   4  10      561.15      530.31     19.92 o 
  -2   4  10      657.69      699.54     29.64 o 
  -1   4  10      449.98      411.44      9.68 o 
   0   4  10      525.31      663.98     15.56 o 
   1   4  10      840.05      768.33     14.04 o 
   2   4  10       36.08       38.10      5.40 o 
   3   4  10      226.85      218.87     13.53 o 
   4   4  10      323.54      331.80     16.64 o 
   5   4  10       32.00       37.49      5.22 o 
   6   4  10       78.87       73.44      6.47 o 
  -6   5  10      124.82      153.80     16.70 o 
  -5   5  10       22.35       23.34      5.24 o 
  -4   5  10      115.56      117.78     11.12 o 
  -3   5  10      124.71      118.73     13.73 o 
  -2   5  10      170.59      168.31      8.38 o 
  -1   5  10     1118.30     1013.91     18.82 o 
   0   5  10      116.55      115.38      4.16 o 
   1   5  10      337.53      274.68     11.63 o 
   2   5  10      443.50      407.57     19.31 o 
   3   5  10      617.93      587.67     33.46 o 
   4   5  10        3.65        3.94      2.18 o 
   5   5  10      342.13      372.82     16.21 o 
   6   5  10        3.82        1.20      2.53 o 
  -5   6  10      139.48      150.60     18.66 o 
  -4   6  10      117.33      127.56     16.38 o 
  -3   6  10       22.03       19.11      6.28 o 
  -2   6  10      144.66      145.29     15.81 o 
  -1   6  10       80.41       77.16      5.65 o 
   0   6  10      369.80      426.06     21.04 o 
   1   6  10       79.25       74.19      6.20 o 
   2   6  10      280.78      270.54     13.00 o 
   3   6  10        0.10        4.44      2.64 o 
   4   6  10       90.38      103.81      9.52 o 
   5   6  10        0.02       10.22      5.74 o 
  -4   7  10       37.19       47.23     10.58 o 
  -3   7  10       65.91       72.02     12.99 o 
  -2   7  10        2.69       -0.82      3.15 o 
  -1   7  10        4.27        5.31      3.03 o 
   0   7  10       53.35       65.71     10.40 o 
   1   7  10      229.65      225.50     11.43 o 
   2   7  10      103.61       78.77      9.21 o 
   3   7  10        2.37        8.82      5.40 o 
   4   7  10        0.73        9.20      5.89 o 
  -2   8  10       14.24       18.29      6.60 o 
  -1   8  10        6.64        2.19      2.35 o 
   0   8  10       39.38       38.24      7.11 o 
   1   8  10       52.95       52.14     11.55 o 
  -8   1  11       52.38       51.20      6.87 o 
  -7   1  11        3.61        2.22      2.20 o 
  -6   1  11      263.75      244.37     10.08 o 
  -5   1  11        0.45        0.32      0.72 o 
  -4   1  11      241.10      267.22      8.45 o 
  -3   1  11        0.61        1.19      0.68 o 
  -2   1  11      335.13      379.42      7.80 o 
  -1   1  11        9.50       12.51      1.20 o 
   0   1  11      790.05     1007.10      9.25 o 
   1   1  11       74.93       82.78      3.74 o 
   2   1  11      420.40      450.03     11.68 o 
   3   1  11       40.69       42.76      4.48 o 
   4   1  11      238.39      251.80      9.18 o 
   5   1  11       15.98       24.80      3.24 o 
   6   1  11       11.55       14.85      3.56 o 
   7   1  11        1.63       -0.27      1.26 o 
  -8   2  11        9.01       11.97      3.57 o 
  -7   2  11       93.33      102.51      9.48 o 
  -6   2  11        2.08        1.57      1.12 o 
  -5   2  11       49.58       53.52      4.81 o 
  -4   2  11      195.36      185.35      5.52 o 
  -3   2  11       61.67       68.51      2.77 o 
  -2   2  11      170.18      140.83      4.09 o 
  -1   2  11      192.02      195.11      4.29 o 
   0   2  11        1.98        6.41      0.88 o 
   1   2  11       93.14       89.18      9.70 o 
   2   2  11      255.62      211.13      6.09 o 
   3   2  11      162.01      186.23     11.46 o 
   4   2  11        4.69        5.83      2.29 o 
   5   2  11        4.16        2.90      1.72 o 
   6   2  11        0.75        0.45      1.45 o 
   7   2  11        5.85       10.50      3.02 o 
  -7   3  11        0.30        2.89      2.26 o 
  -6   3  11       14.19       14.94      4.32 o 
  -5   3  11       17.75       26.51      4.09 o 
  -4   3  11       59.19       71.16     11.10 o 
  -3   3  11      125.53      122.21      6.95 o 
  -2   3  11      366.51      342.86     12.33 o 
  -1   3  11      152.13      163.78      5.13 o 
   0   3  11       62.03       66.37      3.27 o 
   1   3  11       16.75       16.63      1.97 o 
   2   3  11      857.04      795.39     19.34 o 
   3   3  11       98.81      102.43      7.02 o 
   4   3  11       55.85       60.39      5.01 o 
   5   3  11       49.40       46.97      4.73 o 
   6   3  11        0.56        4.76      1.77 o 
   7   3  11       76.47       82.37      7.35 o 
  -7   4  11        2.08        5.24      2.45 o 
  -6   4  11        2.50       -0.27      1.48 o 
  -5   4  11        1.68       11.29      3.02 o 
  -4   4  11       45.44       42.79      8.53 o 
  -3   4  11      130.41      146.10     10.48 o 
  -2   4  11       15.46       20.53      2.74 o 
  -1   4  11        6.68       11.90      1.68 o 
   0   4  11        0.59        1.64      1.02 o 
   1   4  11      128.45      125.79      4.16 o 
   2   4  11       96.00      124.30     13.86 o 
   3   4  11      125.05      149.02     25.11 o 
   4   4  11       28.88       31.38      3.93 o 
   5   4  11        0.23       23.87      3.73 o 
   6   4  11       26.23       30.27      4.24 o 
  -6   5  11        2.34        1.56      3.23 o 
  -5   5  11       16.74       27.35      6.30 o 
  -4   5  11       61.27       82.58      9.12 o 
  -3   5  11       19.74       28.95      7.48 o 
  -2   5  11       14.35       85.88      6.52 o 
  -1   5  11      122.83      121.77      5.60 o 
   0   5  11        0.09        0.22      0.74 o 
   1   5  11      149.34      135.17      8.37 o 
   2   5  11       33.57       32.54      5.77 o 
   3   5  11        5.46       21.12      6.75 o 
   4   5  11        3.82       11.82      7.94 o 
   5   5  11        7.18        9.50      3.45 o 
   6   5  11        5.10        7.27      7.25 o 
  -5   6  11      155.99      157.15     19.19 o 
  -4   6  11      415.41      415.43     29.62 o 
  -3   6  11       48.28       38.54      8.68 o 
  -2   6  11        4.38       49.72      9.84 o 
  -1   6  11       10.10        3.64      1.64 o 
   0   6  11       58.41       76.87      6.62 o 
   1   6  11        2.86        6.85      1.60 o 
   2   6  11      358.10      364.79     15.36 o 
   3   6  11        0.62        3.23      1.59 o 
   4   6  11       12.15       12.47      3.10 o 
   5   6  11       64.67       65.11      9.15 o 
  -4   7  11       58.14       62.03     12.01 o 
  -3   7  11       54.42       58.26     11.44 o 
  -2   7  11       19.11       28.36      7.82 o 
  -1   7  11        0.11        4.29      3.59 o 
   0   7  11       34.80       60.37     10.18 o 
   1   7  11       55.98       47.45      5.31 o 
   2   7  11       20.36       21.83      6.93 o 
   3   7  11       33.70       45.60     10.22 o 
  -1   8  11        9.23        5.94      3.61 o 
   0   8  11       15.51       23.28      5.36 o 
   1   8  11       34.06       29.35      5.91 o 
  -8   0  12       89.81       72.55      9.18 o 
  -7   0  12       61.01       49.26      7.03 o 
  -6   0  12      381.25      364.00     17.77 o 
  -5   0  12       95.91       71.00      7.57 o 
  -4   0  12      554.07      557.01     16.98 o 
  -3   0  12       21.99       20.25      2.71 o 
  -2   0  12      417.15      486.10     13.15 o 
  -1   0  12       16.86       19.26      2.22 o 
   0   0  12     4114.95     5052.99     94.26 o 
   1   0  12      110.92      103.84      5.88 o 
   2   0  12      424.03      454.50     13.75 o 
   3   0  12        2.23       44.49      8.81 o 
   4   0  12      156.12      153.67     15.56 o 
   5   0  12       48.69       43.77      9.07 o 
   6   0  12      310.73      266.13     23.17 o 
   7   0  12       47.71       31.72      8.81 o 
  -8   1  12        1.74        2.30      9.79 o 
  -7   1  12       60.14       51.50      5.43 o 
  -6   1  12       23.63       20.28      2.99 o 
  -5   1  12      163.06      147.74      5.85 o 
  -4   1  12        1.41        4.23      1.80 o 
  -3   1  12       12.44       13.55      1.68 o 
  -2   1  12       15.72       72.69      5.16 o 
  -1   1  12      494.84      513.34      9.05 o 
   0   1  12       84.45       82.48      3.64 o 
   1   1  12      661.27      643.16     13.82 o 
   2   1  12       20.74       99.65      5.22 o 
   3   1  12        6.45       52.87     19.42 o 
   4   1  12        0.39        8.11      1.89 o 
   5   1  12       71.06       63.27      6.35 o 
   6   1  12       83.15       72.79      7.36 o 
   7   1  12       75.39       66.19      7.58 o 
  -7   2  12        1.27        7.42      2.86 o 
  -6   2  12       15.08       14.52      3.15 o 
  -5   2  12        5.98       34.44      4.30 o 
  -4   2  12        8.59       11.27      1.10 o 
  -3   2  12      207.96      177.51      5.40 o 
  -2   2  12        3.55       32.35      2.71 o 
  -1   2  12       40.29       44.88      3.27 o 
   0   2  12       69.34       83.42      3.23 o 
   1   2  12       62.18       52.78      5.89 o 
   2   2  12      146.29      174.78      9.58 o 
   3   2  12       56.75       64.32      6.79 o 
   4   2  12       44.38       43.34      6.02 o 
   5   2  12       51.01       72.54      6.94 o 
   6   2  12        2.24        4.33      2.91 o 
   7   2  12        2.64        2.77      1.78 o 
  -7   3  12        2.88        4.42      5.00 o 
  -6   3  12        3.99       16.37      3.79 o 
  -5   3  12       18.64       14.63      4.01 o 
  -4   3  12      345.75      320.98     12.71 o 
  -3   3  12       62.96       63.42      6.07 o 
  -2   3  12      147.43      245.07     10.47 o 
  -1   3  12       17.17       13.42      1.69 o 
   0   3  12        6.55        7.82      1.15 o 
   1   3  12      277.90      258.19      8.47 o 
   2   3  12       94.27       98.14      6.80 o 
   3   3  12      487.13      466.84     14.98 o 
   4   3  12        1.20        0.08      1.03 o 
   5   3  12        3.17       25.00      3.64 o 
   6   3  12        1.81        4.01      2.07 o 
  -7   4  12       15.06       29.97      5.45 o 
  -6   4  12       73.39       62.76      7.02 o 
  -5   4  12      105.22       98.27      7.99 o 
  -4   4  12      662.66      683.36     50.12 o 
  -3   4  12      109.78      104.30      9.37 o 
  -2   4  12      213.42      193.73     13.22 o 
  -1   4  12        0.84        0.64      0.53 o 
   0   4  12      313.90      336.05      9.07 o 
   1   4  12        3.34        1.32      1.01 o 
   2   4  12     1062.91     1039.05     20.07 o 
   3   4  12       15.64       24.97     29.34 o 
   4   4  12       61.60       69.39      6.36 o 
   5   4  12       15.96       23.44      3.61 o 
   6   4  12       90.24       78.18      6.96 o 
  -6   5  12        7.92        6.58      3.48 o 
  -5   5  12      364.92      375.23     24.24 o 
  -4   5  12       86.12       82.70     12.78 o 
  -3   5  12      612.35      708.97     34.88 o 
  -2   5  12        0.10        5.36      3.16 o 
  -1   5  12      163.86      129.53      6.03 o 
   0   5  12        6.07       12.67      3.00 o 
   1   5  12      799.23      686.66     19.22 o 
   2   5  12      190.37      176.68      8.60 o 
   3   5  12      293.27      274.00     22.91 o 
   4   5  12        1.19        2.64      3.28 o 
   5   5  12       88.68       87.94      8.16 o 
  -5   6  12        1.14       10.36      5.32 o 
  -4   6  12      128.76      148.84     18.24 o 
  -3   6  12       16.05       14.77      5.52 o 
  -2   6  12      153.56      190.46     18.39 o 
  -1   6  12        0.32        4.24      3.15 o 
   0   6  12      178.67      203.03     14.92 o 
   1   6  12       47.21       46.70      4.42 o 
   2   6  12      100.49       89.64     10.03 o 
   3   6  12        0.01       12.21      5.87 o 
   4   6  12      121.95      127.78     11.70 o 
  -4   7  12       82.52       85.27     14.19 o 
  -3   7  12       64.85       63.70     11.63 o 
  -2   7  12        9.24       22.57      7.07 o 
  -1   7  12       16.03       23.07      7.13 o 
   0   7  12       56.60       51.62      8.15 o 
   1   7  12       86.50       62.30      6.32 o 
   2   7  12        1.69        4.38      1.95 o 
   3   7  12        0.27       -3.11      3.11 o 
   0   8  12        6.65       10.12      3.51 o 
  -7   1  13       15.27       18.82      3.25 o 
  -6   1  13        0.01        0.70      1.08 o 
  -5   1  13       87.44       75.06      4.23 o 
  -4   1  13      222.59      247.99     10.77 o 
  -3   1  13       63.78       58.61      3.34 o 
  -2   1  13      611.51      612.56      8.34 o 
  -1   1  13      131.19      124.67      4.67 o 
   0   1  13       91.77      114.41      4.50 o 
   1   1  13      300.04      295.99      9.72 o 
   2   1  13      551.64      565.91     12.24 o 
   3   1  13      208.26      194.62     11.86 o 
   4   1  13       80.03       81.90      5.90 o 
   5   1  13        8.87        8.83      2.48 o 
   6   1  13      123.13      120.65      9.68 o 
   7   1  13        1.75        7.44      2.52 o 
  -7   2  13        2.85        6.81      2.58 o 
  -6   2  13       30.77       32.64      3.84 o 
  -5   2  13       14.79       15.73      1.60 o 
  -4   2  13      136.08      122.22      4.87 o 
  -3   2  13      449.55      419.24     12.53 o 
  -2   2  13      280.68      261.08      6.85 o 
  -1   2  13      106.92      109.62      5.35 o 
   0   2  13       11.67       16.40      1.46 o 
   1   2  13      169.60      146.51      8.10 o 
   2   2  13      417.85      405.02     16.89 o 
   3   2  13       55.03       55.41      6.45 o 
   4   2  13      141.93      172.86      8.94 o 
   5   2  13      105.05      100.76      8.17 o 
   6   2  13        0.00       -0.36      1.43 o 
   7   2  13       35.14       36.03      5.60 o 
  -7   3  13        9.28        5.02      2.01 o 
  -6   3  13       95.13       84.72      7.91 o 
  -5   3  13        0.32       18.57      3.75 o 
  -4   3  13       39.41       40.35      4.55 o 
  -3   3  13       99.74      103.62      4.14 o 
  -2   3  13      157.44      154.43      5.62 o 
  -1   3  13      154.63      127.92      5.36 o 
   0   3  13       95.27       96.64      4.17 o 
   1   3  13        2.42        2.34      1.21 o 
   2   3  13      601.07      516.47     20.95 o 
   3   3  13       13.91       30.78      4.48 o 
   4   3  13       71.64       77.18      5.82 o 
   5   3  13       11.54       22.89      3.58 o 
   6   3  13       15.76       13.68      2.91 o 
  -6   4  13        0.08        0.04      1.42 o 
  -5   4  13       83.62       80.97      7.27 o 
  -4   4  13      116.40      120.18     10.52 o 
  -3   4  13      288.77      290.23     21.21 o 
  -2   4  13       13.64      146.04      5.36 o 
  -1   4  13       66.25       56.19      3.60 o 
   0   4  13        1.19        0.20      0.75 o 
   1   4  13      513.21      446.00     12.44 o 
   2   4  13        7.61       28.53      8.60 o 
   3   4  13      430.48      390.89     16.47 o 
   4   4  13        6.91        8.00      3.71 o 
   5   4  13       29.44       48.57      5.26 o 
   6   4  13        8.35        8.51      2.31 o 
  -6   5  13        6.19        3.39      6.69 o 
  -5   5  13      111.10      155.21     30.42 o 
  -4   5  13      155.62      165.10     17.93 o 
  -3   5  13       96.09       99.19     13.22 o 
  -2   5  13        1.47       12.36      6.86 o 
  -1   5  13      288.71      261.53     13.51 o 
   0   5  13       18.10       20.31      3.80 o 
   1   5  13        1.49        2.76      2.15 o 
   2   5  13      102.13       93.92      5.74 o 
   3   5  13        7.90       10.51      2.69 o 
   4   5  13        8.56        9.24      3.43 o 
   5   5  13       51.30       65.38      7.13 o 
  -5   6  13       21.54       21.15      7.16 o 
  -4   6  13       23.96       18.29      6.54 o 
  -3   6  13        5.21       13.43      6.06 o 
  -2   6  13       23.87       44.35      9.13 o 
  -1   6  13       40.02       41.50      8.46 o 
   0   6  13        8.11       11.76      2.02 o 
   1   6  13        3.09        1.50      1.10 o 
   2   6  13       63.71       58.42      8.04 o 
   3   6  13        2.99       -0.09      2.74 o 
   4   6  13       75.11       75.33      9.19 o 
  -3   7  13       77.15       91.91     14.51 o 
  -2   7  13       17.28       16.47      5.90 o 
  -1   7  13      118.90      131.22     16.13 o 
   0   7  13       71.74       83.08     12.85 o 
   1   7  13        8.47        3.18      3.89 o 
   2   7  13        3.91       15.48      4.36 o 
   3   7  13       13.12       12.49      5.54 o 
  -7   0  14       11.68       41.71      6.75 o 
  -6   0  14       81.63       80.24      8.57 o 
  -5   0  14       25.33       17.15      2.75 o 
  -4   0  14      110.91      125.46      7.32 o 
  -3   0  14      679.71      594.99     16.37 o 
  -2   0  14      789.30      753.36     17.84 o 
  -1   0  14       98.42       73.48      5.67 o 
   0   0  14        7.16       21.37      4.69 o 
   1   0  14        1.21        0.05      1.04 o 
   2   0  14      498.67      483.21     14.93 o 
   3   0  14       18.48       35.85      8.21 o 
   4   0  14      564.94      545.81     30.24 o 
   5   0  14        0.09        0.02      1.87 o 
   6   0  14        6.34        7.39      4.40 o 
   7   0  14        0.35       -4.75      4.75 o 
  -7   1  14       46.06       40.17      6.97 o 
  -6   1  14      290.76      255.68     10.65 o 
  -5   1  14      130.49      124.06      5.70 o 
  -4   1  14      193.38      172.54      6.84 o 
  -3   1  14      664.57      638.57     22.24 o 
  -2   1  14      111.45      179.42      6.71 o 
  -1   1  14      172.50      156.79      5.04 o 
   0   1  14      933.14     1068.97     14.46 o 
   1   1  14       97.95       82.27      5.27 o 
   2   1  14      545.56      533.02     11.04 o 
   3   1  14      862.25      808.10     24.81 o 
   4   1  14      211.95      223.15      9.78 o 
   5   1  14       60.06       69.65     12.69 o 
   6   1  14       38.19       33.42      6.10 o 
   7   1  14        9.19       14.41      4.11 o 
  -7   2  14        1.97        4.42      2.36 o 
  -6   2  14        1.82        3.10      2.39 o 
  -5   2  14        1.44        1.41      0.67 o 
  -4   2  14      207.13      181.90      6.34 o 
  -3   2  14      101.33      100.00      6.58 o 
  -2   2  14       20.17       76.18      6.14 o 
  -1   2  14        0.09        3.06      1.23 o 
   0   2  14       11.17        9.75      1.08 o 
   1   2  14      340.52      308.88     14.71 o 
   2   2  14        2.30       95.90     11.82 o 
   3   2  14      334.82      316.29     15.81 o 
   4   2  14       17.98       41.29      5.37 o 
   5   2  14        0.35        1.95      1.62 o 
   6   2  14       15.44       23.05      4.55 o 
  -7   3  14        7.98        7.52      2.03 o 
  -6   3  14      196.54      193.89     12.02 o 
  -5   3  14       11.26       10.26      2.87 o 
  -4   3  14        0.42        0.33      1.35 o 
  -3   3  14       32.89       30.66      2.49 o 
  -2   3  14       45.50      122.39      5.39 o 
  -1   3  14        9.87        9.08      1.53 o 
   0   3  14      153.42      151.11      4.72 o 
   1   3  14        0.15       -0.88      1.52 o 
   2   3  14      158.21      196.83     17.26 o 
   3   3  14      204.34      226.69     14.18 o 
   4   3  14        5.24        8.52      2.25 o 
   5   3  14        3.84        1.92      1.32 o 
   6   3  14        1.49        0.42      2.37 o 
  -6   4  14       84.34       81.74      8.03 o 
  -5   4  14      197.59      197.75     11.32 o 
  -4   4  14      118.69      118.23     10.47 o 
  -3   4  14      504.70      496.12     28.06 o 
  -2   4  14      304.81      264.47      7.16 o 
  -1   4  14      159.58      151.31      8.99 o 
   0   4  14      416.80      423.58      9.04 o 
   1   4  14      425.14      381.30     14.63 o 
   2   4  14       33.49       36.81      5.97 o 
   3   4  14      218.69      208.07     11.99 o 
   4   4  14      235.00      210.49      9.87 o 
   5   4  14      182.24      176.80      9.83 o 
   6   4  14       83.80       81.36      8.16 o 
  -6   5  14        9.64        1.98      4.36 o 
  -5   5  14        4.27        6.65      3.33 o 
  -4   5  14       17.72       24.65      6.90 o 
  -3   5  14        3.52       14.69      8.39 o 
  -2   5  14       21.86       36.66      8.14 o 
  -1   5  14      194.26      165.03     10.06 o 
   0   5  14        4.56        9.06      2.31 o 
   1   5  14        4.71        4.19      1.46 o 
   2   5  14       25.26       25.55      5.27 o 
   3   5  14       46.63       48.01     10.13 o 
   4   5  14       19.70       19.89      4.67 o 
   5   5  14       97.62       89.54     10.17 o 
  -5   6  14        1.38       21.48      7.72 o 
  -4   6  14        1.08        8.56      6.85 o 
  -3   6  14        0.04        3.27      3.33 o 
  -2   6  14       16.66       30.21      7.68 o 
  -1   6  14        0.00       -2.22      3.28 o 
   0   6  14        3.32        3.64      1.01 o 
   1   6  14       38.98       40.75      5.26 o 
   2   6  14       10.08       17.46      4.54 o 
   3   6  14        0.13        5.78      2.96 o 
   4   6  14        5.24        7.03      3.24 o 
  -3   7  14        2.33       -4.24      4.24 o 
  -2   7  14      106.66       94.54     14.44 o 
  -1   7  14       42.36       39.25      8.68 o 
   0   7  14       10.96       17.09      4.52 o 
   1   7  14        0.32       -0.09      2.17 o 
   2   7  14       10.94        3.82      7.60 o 
  -7   1  15        0.02       -0.14      1.59 o 
  -6   1  15       99.68       91.56      6.52 o 
  -5   1  15        0.01        3.08      1.52 o 
  -4   1  15        0.01        3.06      1.46 o 
  -3   1  15        9.15       13.48      2.00 o 
  -2   1  15      184.10      248.96      7.38 o 
  -1   1  15       27.83       21.13      4.00 o 
   0   1  15      103.72      123.13      5.70 o 
   1   1  15       62.95       71.43      5.24 o 
   2   1  15      145.75      229.20      7.32 o 
   3   1  15      298.14      294.68     15.36 o 
   4   1  15        1.08        1.18      0.79 o 
   5   1  15        0.38        0.65      4.46 o 
   6   1  15        0.28        0.42      2.82 o 
  -7   2  15       51.54       48.45      6.67 o 
  -6   2  15      183.27      178.79     14.49 o 
  -5   2  15      238.04      232.09     10.57 o 
  -4   2  15      575.32      523.27     15.97 o 
  -3   2  15       53.90       44.74      3.13 o 
  -2   2  15      674.16      622.48     11.46 o 
  -1   2  15       83.07       82.44      5.10 o 
   0   2  15     1627.02     1729.13     22.17 o 
   1   2  15      209.80      206.22      9.80 o 
   2   2  15      277.16      272.29     14.25 o 
   3   2  15        7.97       59.16     14.49 o 
   4   2  15       46.42       51.24      5.45 o 
   5   2  15       55.97       83.77      7.70 o 
   6   2  15      294.70      292.98     19.49 o 
  -7   3  15       24.47       36.55      5.07 o 
  -6   3  15        2.91        0.45      1.59 o 
  -5   3  15      165.73      162.31     10.09 o 
  -4   3  15      219.37      216.68     14.11 o 
  -3   3  15      474.41      457.63      8.19 o 
  -2   3  15      221.63      210.73      7.46 o 
  -1   3  15       25.58       22.49      2.64 o 
   0   3  15      110.29      100.40      4.19 o 
   1   3  15      221.85      201.69     12.92 o 
   2   3  15       31.33       68.43     10.71 o 
   3   3  15      346.86      354.45     13.72 o 
   4   3  15      203.77      188.04      9.15 o 
   5   3  15       16.23       26.39      3.93 o 
   6   3  15       94.32       89.85      7.40 o 
  -6   4  15       14.14       19.67      5.14 o 
  -5   4  15       98.33      112.67      8.52 o 
  -4   4  15      400.50      387.16     19.05 o 
  -3   4  15       83.87       88.53     29.56 o 
  -2   4  15       84.69       79.59      4.23 o 
  -1   4  15      209.58      181.47      6.81 o 
   0   4  15       44.42       48.65      3.36 o 
   1   4  15        8.00        4.70      2.22 o 
   2   4  15      219.94      204.07     17.56 o 
   3   4  15        8.95       12.03      6.14 o 
   4   4  15       26.00       26.88      4.22 o 
   5   4  15      181.30      197.85     16.69 o 
  -5   5  15       11.86       32.27      6.62 o 
  -4   5  15       33.35       34.09      8.37 o 
  -3   5  15       28.02       24.29      6.99 o 
  -2   5  15       11.83       12.67      2.71 o 
  -1   5  15       58.80       49.86      5.69 o 
   0   5  15        0.14        0.76      1.17 o 
   1   5  15       30.67       30.47      7.36 o 
   2   5  15      116.86      123.78     11.84 o 
   3   5  15       16.04       17.96      6.39 o 
   4   5  15        0.21       -0.36      1.96 o 
   5   5  15        0.01       -1.68      3.02 o 
  -4   6  15       15.69       21.79      7.80 o 
  -3   6  15        4.01        8.71      4.59 o 
  -2   6  15       52.23       51.01     10.02 o 
  -1   6  15      123.59      102.62     14.13 o 
   0   6  15       92.10      110.87      6.69 o 
   1   6  15        1.11        2.06      2.21 o 
   2   6  15       30.50       29.68      6.09 o 
   3   6  15       12.05        4.73      3.82 o 
   4   6  15      135.51      131.80     12.50 o 
  -3   7  15       18.43       24.97      7.98 o 
  -2   7  15        0.76        7.15      4.94 o 
  -1   7  15       25.70       13.73      5.72 o 
   0   7  15        2.04        8.49      3.48 o 
   1   7  15       31.96       28.65     10.07 o 
   2   7  15       18.60       33.62      5.20 o 
  -7   0  16        0.01        3.33      5.33 o 
  -6   0  16       38.30       28.51      5.35 o 
  -5   0  16      231.76      215.20     13.44 o 
  -4   0  16        0.28       33.23      6.37 o 
  -3   0  16      287.95      258.79     10.27 o 
  -2   0  16        9.25        7.58      2.70 o 
  -1   0  16       68.11       77.90      6.31 o 
   0   0  16       44.37       67.56      9.34 o 
   1   0  16      464.48      453.11     14.00 o 
   2   0  16      110.74      102.57     15.87 o 
   3   0  16       68.13      151.05     16.71 o 
   4   0  16      381.38      337.06     25.13 o 
   5   0  16       22.05       18.35      6.36 o 
   6   0  16       77.17       65.63     12.83 o 
  -7   1  16       23.17       42.66      7.29 o 
  -6   1  16        0.13        2.72      1.77 o 
  -5   1  16        3.47        0.64      1.21 o 
  -4   1  16      186.90      196.47      7.87 o 
  -3   1  16        3.19       17.42      2.21 o 
  -2   1  16      758.05      768.94     11.49 o 
  -1   1  16      141.76      121.08      3.66 o 
   0   1  16        1.30        1.45      1.30 o 
   1   1  16      109.96       98.07      3.97 o 
   2   1  16      155.16      173.49      7.52 o 
   3   1  16       56.63       49.57      4.75 o 
   4   1  16      193.98      202.42     14.11 o 
   5   1  16       67.14       90.10     14.43 o 
   6   1  16       24.58       19.07      4.98 o 
  -7   2  16       30.73       41.45      6.13 o 
  -6   2  16        8.32        7.94      3.83 o 
  -5   2  16       15.07       33.09      4.36 o 
  -4   2  16      375.96      333.19     10.27 o 
  -3   2  16       38.70       34.73      3.18 o 
  -2   2  16       51.14       90.54      5.32 o 
  -1   2  16       37.17       33.74      3.13 o 
   0   2  16       36.42       55.25      3.95 o 
   1   2  16      236.08      220.16     10.33 o 
   2   2  16      257.27      319.25     15.86 o 
   3   2  16      202.09      215.09     23.48 o 
   4   2  16        3.46        5.76      2.28 o 
   5   2  16        1.41        8.96      2.71 o 
   6   2  16       15.58       17.59      4.03 o 
  -6   3  16       33.81       33.59      5.05 o 
  -5   3  16      150.63      142.32      9.50 o 
  -4   3  16      153.51      151.24      8.74 o 
  -3   3  16      533.28      513.77      9.06 o 
  -2   3  16      291.72      278.70      8.88 o 
  -1   3  16      109.20      109.83      5.18 o 
   0   3  16       58.38       62.52      3.37 o 
   1   3  16      653.13      621.80     16.75 o 
   2   3  16      648.69      613.49     31.92 o 
   3   3  16      108.22      106.76      9.84 o 
   4   3  16       72.25       69.50      6.70 o 
   5   3  16      136.16      130.78      9.80 o 
   6   3  16       49.78       49.53      5.64 o 
  -6   4  16       91.52       93.72     10.69 o 
  -5   4  16      239.29      238.07     16.04 o 
  -4   4  16       26.04       46.89     10.18 o 
  -3   4  16      227.49      207.62      8.69 o 
  -2   4  16       33.43       56.60      5.69 o 
  -1   4  16      752.53      640.14     13.89 o 
   0   4  16        6.99        3.92      0.95 o 
   1   4  16      554.89      498.18     13.36 o 
   2   4  16       31.18       35.90      6.45 o 
   3   4  16      251.13      233.80     15.23 o 
   4   4  16        4.10        6.40      4.08 o 
   5   4  16      156.21      148.22     10.80 o 
  -5   5  16       62.39       73.19      9.50 o 
  -4   5  16       13.01        5.60      5.10 o 
  -3   5  16       48.64       52.63     10.10 o 
  -2   5  16      145.15      141.43      8.90 o 
  -1   5  16        5.64        1.64      1.21 o 
   0   5  16      111.18      114.17      8.26 o 
   1   5  16        7.80        8.02      3.09 o 
   2   5  16      132.17      115.70     11.63 o 
   3   5  16        7.41       10.95      5.86 o 
   4   5  16       17.88       14.05      4.53 o 
  -4   6  16        4.12        4.74      3.90 o 
  -3   6  16        3.77       -0.83      2.65 o 
  -2   6  16       15.66       22.20      6.59 o 
  -1   6  16        1.25        0.47      1.53 o 
   0   6  16        6.80       13.10      3.06 o 
   1   6  16       14.67       17.66      4.81 o 
   2   6  16        0.75        6.62      4.02 o 
   3   6  16        1.65        1.65      2.64 o 
  -2   7  16       48.77       55.57     11.52 o 
  -1   7  16        3.87       -0.87      3.17 o 
   0   7  16       32.23       45.06      7.64 o 
   1   7  16       14.78        8.60      5.64 o 
  -7   1  17       22.72       19.62      4.96 o 
  -6   1  17        6.93        3.43      1.59 o 
  -5   1  17      150.72      161.47      8.37 o 
  -4   1  17        0.08        0.19      0.74 o 
  -3   1  17        2.31        7.29      2.13 o 
  -2   1  17      194.33      212.06      5.71 o 
  -1   1  17      400.59      342.65      9.95 o 
   0   1  17      271.38      295.42     11.14 o 
   1   1  17       47.87       37.79      3.51 o 
   2   1  17       11.77      129.30     15.21 o 
   3   1  17      387.94      415.32     32.46 o 
   4   1  17        0.18        0.88      2.98 o 
   5   1  17       94.09       87.78      9.90 o 
   6   1  17       54.90       52.72     11.51 o 
  -7   2  17       66.68       73.23      8.29 o 
  -6   2  17      316.68      293.89     24.33 o 
  -5   2  17        6.94        9.88      2.01 o 
  -4   2  17      258.49      247.69      9.47 o 
  -3   2  17      663.81      622.98     18.25 o 
  -2   2  17      429.50      437.98     12.10 o 
  -1   2  17      115.10      128.51      4.95 o 
   0   2  17      631.92      685.36     22.54 o 
   1   2  17        8.37        8.28      1.59 o 
   2   2  17      678.24      652.98     23.26 o 
   3   2  17      315.14      309.69     16.98 o 
   4   2  17      666.28      636.20     19.66 o 
   5   2  17        2.14       27.11      4.47 o 
   6   2  17       21.93       16.87      3.75 o 
  -6   3  17       59.69       50.94      6.25 o 
  -5   3  17       25.40       13.70      3.08 o 
  -4   3  17        0.43        4.62      2.61 o 
  -3   3  17        9.84       11.22      2.99 o 
  -2   3  17       28.91      113.45      6.19 o 
  -1   3  17       94.28       91.63      4.88 o 
   0   3  17      295.92      270.01      7.18 o 
   1   3  17        1.28        0.85      1.54 o 
   2   3  17      249.88      248.18     20.78 o 
   3   3  17        0.03        9.64      3.66 o 
   4   3  17       24.04       29.98      4.44 o 
   5   3  17       87.06       88.55      8.17 o 
  -6   4  17       33.11       43.54      7.52 o 
  -5   4  17       12.46       37.46     12.29 o 
  -4   4  17       34.92       32.40      5.76 o 
  -3   4  17       48.76       56.72     10.17 o 
  -2   4  17       74.27       87.52      8.70 o 
  -1   4  17      133.46      123.04      5.92 o 
   0   4  17      116.00      116.48      5.37 o 
   1   4  17      208.43      206.58     14.25 o 
   2   4  17        6.48        1.29      1.83 o 
   3   4  17      161.49      158.68     12.94 o 
   4   4  17      140.31      128.57     14.13 o 
   5   4  17        0.76        0.68      1.46 o 
  -5   5  17        5.15       22.82      7.91 o 
  -4   5  17       32.72       33.45      8.60 o 
  -3   5  17       14.44       10.82      4.91 o 
  -2   5  17       58.68       70.90      6.56 o 
  -1   5  17        8.99       11.42      2.97 o 
   0   5  17       68.19       68.85      6.55 o 
   1   5  17       32.70       17.26      4.23 o 
   2   5  17       21.69       25.05      5.72 o 
   3   5  17       21.53       18.11      7.48 o 
   4   5  17       72.56       72.18      9.49 o 
  -4   6  17        4.75        9.46      5.86 o 
  -3   6  17        5.26        1.32      2.30 o 
  -2   6  17       14.46       11.05      4.96 o 
  -1   6  17       39.60       46.64     10.03 o 
   0   6  17        3.23        4.04      2.05 o 
   1   6  17       15.85       13.45      4.03 o 
   2   6  17        1.66       -2.04      2.59 o 
   3   6  17       27.05       35.96      9.29 o 
  -1   7  17        0.05        1.39      1.89 o 
   0   7  17       27.73       32.29      6.66 o 
   1   7  17        9.88       12.15      4.24 o 
  -7   0  18        2.44       -6.68      6.68 o 
  -6   0  18       15.38       29.01      6.89 o 
  -5   0  18        1.21        2.07      1.21 o 
  -4   0  18      190.02      194.23     12.71 o 
  -3   0  18      973.29      977.66     27.26 o 
  -2   0  18      450.63      400.15      9.16 o 
  -1   0  18      349.83      358.92     21.28 o 
   0   0  18        1.82       25.57      6.38 o 
   1   0  18        1.56        2.10      1.61 o 
   2   0  18       15.84       16.53      1.62 o 
   3   0  18      836.03      818.12     39.31 o 
   4   0  18      232.21      225.13     21.68 o 
   5   0  18        0.15       -2.23      2.86 o 
   6   0  18       11.41       16.60      7.28 o 
  -7   1  18       25.90       36.67      7.12 o 
  -6   1  18       31.42       31.11      3.87 o 
  -5   1  18       60.45       55.31      4.97 o 
  -4   1  18      380.42      356.11     13.22 o 
  -3   1  18       13.13       15.28      1.87 o 
  -2   1  18     1035.71      937.00     15.49 o 
  -1   1  18       13.73       11.98      3.21 o 
   0   1  18       89.15       91.60      6.37 o 
   1   1  18      211.07      205.19      8.39 o 
   2   1  18      333.22      410.44     18.64 o 
   3   1  18      373.28      412.44     26.29 o 
   4   1  18      348.49      374.05     20.08 o 
   5   1  18       80.48      133.77     12.79 o 
   6   1  18        1.55        0.61      5.36 o 
  -6   2  18       12.62       10.88      3.81 o 
  -5   2  18      298.05      270.95     15.56 o 
  -4   2  18       38.50       39.30      3.88 o 
  -3   2  18      465.42      433.73     11.17 o 
  -2   2  18       38.64      132.57      7.03 o 
  -1   2  18      278.54      232.74      6.63 o 
   0   2  18        9.50        6.18      2.12 o 
   1   2  18      366.39      326.46      9.74 o 
   2   2  18      118.27      174.26     12.40 o 
   3   2  18      236.34      269.02     16.27 o 
   4   2  18       22.30       22.99      3.75 o 
   5   2  18      368.68      375.98     16.51 o 
   6   2  18        6.27        7.74      4.88 o 
  -6   3  18       13.48        7.57      3.02 o 
  -5   3  18       85.93       84.03      7.30 o 
  -4   3  18      114.66      119.71      7.83 o 
  -3   3  18        6.05        6.06      1.69 o 
  -2   3  18        3.15       44.05      3.97 o 
  -1   3  18      446.94      393.02      9.62 o 
   0   3  18      120.72      115.03      6.16 o 
   1   3  18       42.04       41.07      4.63 o 
   2   3  18       26.49       25.93      7.10 o 
   3   3  18      126.09      131.12     11.63 o 
   4   3  18       74.93       80.90      7.37 o 
   5   3  18      142.19      152.52     10.83 o 
  -6   4  18        0.18        3.03      2.20 o 
  -5   4  18        0.38       17.20      6.77 o 
  -4   4  18        8.74        7.61      4.06 o 
  -3   4  18       19.21       40.52      9.50 o 
  -2   4  18       13.83       13.76      3.15 o 
  -1   4  18       10.94       17.11      3.38 o 
   0   4  18        0.62        1.37      1.82 o 
   1   4  18        4.71        4.84      2.90 o 
   2   4  18        3.41        3.91      3.23 o 
   3   4  18        8.10        6.88      3.04 o 
   4   4  18        0.33        9.69     10.52 o 
   5   4  18        1.09        6.02      2.97 o 
  -5   5  18       17.64       18.73      6.99 o 
  -4   5  18      126.30      127.15     16.91 o 
  -3   5  18       22.54       26.68      7.91 o 
  -2   5  18       57.31       53.00     10.17 o 
  -1   5  18        2.36        2.64      1.75 o 
   0   5  18       74.82       89.00      8.57 o 
   1   5  18       24.08       24.21      6.45 o 
   2   5  18       15.42       13.74      6.63 o 
   3   5  18        0.73        0.71      1.99 o 
   4   5  18       56.62       54.13      8.34 o 
  -3   6  18        4.86        7.71      4.60 o 
  -2   6  18        1.50        1.91      2.76 o 
  -1   6  18        2.18        1.84      2.03 o 
   0   6  18        0.68        1.30      2.22 o 
   1   6  18        4.83       -0.34      5.19 o 
   2   6  18       22.95       13.59      5.09 o 
   3   6  18        1.76       -0.81      2.30 o 
  -6   1  19       45.62       57.18      7.21 o 
  -5   1  19      161.60      152.99      8.53 o 
  -4   1  19       56.29       52.86      4.09 o 
  -3   1  19     1402.19     1336.18     26.33 o 
  -2   1  19      797.41      776.59     19.57 o 
  -1   1  19      540.03      478.32     18.59 o 
   0   1  19       81.21       88.69      6.52 o 
   1   1  19      572.57      533.77     15.82 o 
   2   1  19      372.80      390.77     18.77 o 
   3   1  19      200.61      188.29      9.18 o 
   4   1  19      359.72      348.67     19.91 o 
   5   1  19       59.00       91.47     10.89 o 
   6   1  19        7.59        8.11      3.87 o 
  -6   2  19        0.04       -1.71      1.95 o 
  -5   2  19       62.31       55.73      7.05 o 
  -4   2  19       62.08       79.22      8.17 o 
  -3   2  19       24.23       34.59      3.57 o 
  -2   2  19      369.60      357.55     11.75 o 
  -1   2  19        4.85        7.65      1.35 o 
   0   2  19        6.43        7.22      2.74 o 
   1   2  19       49.30       54.80      5.91 o 
   2   2  19       15.45       51.90      7.10 o 
   3   2  19      272.70      246.99     16.01 o 
   4   2  19        9.72       10.92      2.78 o 
   5   2  19        2.37        3.33      2.80 o 
  -6   3  19        1.67        0.00      1.97 o 
  -5   3  19        0.07       17.94      4.63 o 
  -4   3  19       85.72       70.70      7.79 o 
  -3   3  19      110.91       90.61      7.32 o 
  -2   3  19       42.02       38.46      5.03 o 
  -1   3  19      352.80      326.92      8.90 o 
   0   3  19       16.78       18.66      4.18 o 
   1   3  19        8.04        4.65      1.94 o 
   2   3  19       59.73       75.43     12.05 o 
   3   3  19       33.05       33.60      6.16 o 
   4   3  19      196.91      205.94     15.65 o 
   5   3  19       34.20       33.93      7.18 o 
  -5   4  19       10.10       23.86     10.15 o 
  -4   4  19       48.94       57.93     11.15 o 
  -3   4  19       13.18       23.04      6.75 o 
  -2   4  19        6.01        3.66      1.77 o 
  -1   4  19        9.68       12.28      2.77 o 
   0   4  19        9.44        5.92      2.01 o 
   1   4  19       30.12       23.43      5.22 o 
   2   4  19       73.81       73.09     12.26 o 
   3   4  19       15.17       10.88      3.61 o 
   4   4  19       28.24       27.11      6.02 o 
  -4   5  19        0.42        7.35      4.35 o 
  -3   5  19       38.70       43.87     10.30 o 
  -2   5  19       26.71       31.41      8.57 o 
  -1   5  19       12.68       23.23      3.92 o 
   0   5  19       19.11       31.50      6.47 o 
   1   5  19       61.50       59.29      8.40 o 
   2   5  19        4.51       48.22      8.31 o 
   3   5  19       52.41       82.65     10.22 o 
  -3   6  19      127.76      148.30     18.99 o 
  -2   6  19       49.43       66.73     12.62 o 
  -1   6  19       55.29       50.44      8.15 o 
   0   6  19       33.49       38.28      5.35 o 
   1   6  19       98.88       94.33     11.15 o 
   2   6  19       20.30       22.65      6.00 o 
  -6   0  20      124.72      141.50     13.52 o 
  -5   0  20        0.11       -1.10      1.70 o 
  -4   0  20        2.38       26.93      5.10 o 
  -3   0  20       88.47       99.91      9.51 o 
  -2   0  20      299.99      317.11     15.97 o 
  -1   0  20       33.38       30.72      7.59 o 
   0   0  20       31.26       41.12      8.27 o 
   1   0  20        2.72        2.97      1.15 o 
   2   0  20       48.28       43.56      4.07 o 
   3   0  20      736.59      675.33     21.80 o 
   4   0  20        6.98       11.59      5.28 o 
   5   0  20       48.31       51.39     11.88 o 
  -6   1  20      285.50      305.20     16.74 o 
  -5   1  20        0.95        7.76      2.24 o 
  -4   1  20      312.58      323.87      8.86 o 
  -3   1  20      616.38      609.85     13.20 o 
  -2   1  20      437.20      452.94     13.28 o 
  -1   1  20      506.48      459.44     18.78 o 
   0   1  20      923.28      911.23     22.98 o 
   1   1  20      203.58      183.35      9.55 o 
   2   1  20      243.31      230.51     14.72 o 
   3   1  20      384.76      372.45     19.83 o 
   4   1  20       12.77       20.79      5.14 o 
   5   1  20      244.48      248.96     18.05 o 
  -6   2  20        5.92        1.88      1.36 o 
  -5   2  20      210.65      212.22     13.92 o 
  -4   2  20       19.93       21.24      3.01 o 
  -3   2  20      399.47      359.53     15.24 o 
  -2   2  20      258.77      256.29     11.46 o 
  -1   2  20      932.92      786.00     13.58 o 
   0   2  20      318.56      310.86     16.59 o 
   1   2  20      284.15      239.81     13.75 o 
   2   2  20      104.23      137.03     15.41 o 
   3   2  20      227.90      208.24     15.00 o 
   4   2  20      542.54      547.13     25.70 o 
   5   2  20       37.15       44.03      7.68 o 
  -6   3  20       64.51       65.14      8.79 o 
  -5   3  20        6.97       14.66      3.93 o 
  -4   3  20        3.96       11.51      5.30 o 
  -3   3  20       19.54       20.80      6.28 o 
  -2   3  20      134.34      122.38      9.37 o 
  -1   3  20       36.58       27.73      3.91 o 
   0   3  20        0.10        2.49      1.94 o 
   1   3  20        9.44        6.68      2.80 o 
   2   3  20       10.06       32.55      5.75 o 
   3   3  20       28.07       35.45      6.38 o 
   4   3  20       11.67       12.82      3.89 o 
   5   3  20      113.00       97.96     11.55 o 
  -5   4  20       52.73       55.55      7.89 o 
  -4   4  20      197.63      203.98     20.97 o 
  -3   4  20       48.98       45.96      9.87 o 
  -2   4  20       32.54       33.41      4.99 o 
  -1   4  20      134.35      147.14      9.50 o 
   0   4  20       81.22       87.27      9.38 o 
   1   4  20       13.10       13.12      4.28 o 
   2   4  20       49.98       53.78     10.88 o 
   3   4  20       49.24       50.09      7.81 o 
   4   4  20       14.66       18.36      5.04 o 
  -4   5  20       87.86       88.70     14.63 o 
  -3   5  20        1.00       -3.38      3.38 o 
  -2   5  20      265.35      275.12     24.46 o 
  -1   5  20       94.09      105.06      8.30 o 
   0   5  20      216.66      250.42     13.46 o 
   1   5  20        8.86       14.58      4.58 o 
   2   5  20      294.42      285.12     25.62 o 
   3   5  20       36.34       31.93      6.51 o 
  -2   6  20        3.13        4.15      3.56 o 
  -1   6  20       16.77       17.99      5.42 o 
   0   6  20        4.18        0.65      1.02 o 
   1   6  20        4.25        3.94      4.80 o 
  -6   1  21        5.75        5.13      2.34 o 
  -5   1  21      369.22      379.53     13.95 o 
  -4   1  21       76.69       87.63      8.73 o 
  -3   1  21       42.79       46.38      3.34 o 
  -2   1  21        0.10       37.49      6.72 o 
  -1   1  21      458.02      396.11     15.19 o 
   0   1  21      143.96      128.70      8.96 o 
   1   1  21      571.47      505.72     19.47 o 
   2   1  21       90.14       96.77      9.87 o 
   3   1  21      228.75      234.00     16.20 o 
   4   1  21        3.16        1.88      2.24 o 
   5   1  21      257.46      254.06     18.62 o 
  -6   2  21        3.27        3.95      2.89 o 
  -5   2  21       51.39       98.44     17.24 o 
  -4   2  21        0.23        1.41      0.94 o 
  -3   2  21       32.65       41.41      5.58 o 
  -2   2  21      268.70      295.20     12.64 o 
  -1   2  21       36.11       39.68      5.85 o 
   0   2  21        0.27        0.62      1.80 o 
   1   2  21       20.38       12.00      4.62 o 
   2   2  21       53.71       64.61      8.26 o 
   3   2  21       43.13       43.97      7.12 o 
   4   2  21       62.64       65.30      9.11 o 
   5   2  21        0.24       -2.88      3.57 o 
  -5   3  21       90.23      111.84     10.61 o 
  -4   3  21        0.08        8.15      4.35 o 
  -3   3  21       27.86       34.40      6.28 o 
  -2   3  21      143.89      147.09      9.15 o 
  -1   3  21        0.23        3.65      2.40 o 
   0   3  21       85.65       83.17      9.19 o 
   1   3  21      133.80      120.30     20.20 o 
   2   3  21       51.92       65.98      8.46 o 
   3   3  21        0.11        0.53      4.95 o 
   4   3  21        0.78        0.00      3.54 o 
  -5   4  21        1.30        1.44      3.30 o 
  -4   4  21        6.00       16.58      6.01 o 
  -3   4  21        0.02        0.36      2.79 o 
  -2   4  21       31.27       31.71      5.01 o 
  -1   4  21       89.27       65.59      6.47 o 
   0   4  21       72.73       85.17      9.56 o 
   1   4  21       11.71       14.32      6.95 o 
   2   4  21        9.88       46.91     10.30 o 
   3   4  21        0.00       12.77      3.93 o 
   4   4  21      163.25      161.51     14.69 o 
  -4   5  21       16.01       14.04      6.49 o 
  -3   5  21      231.67      261.20     24.87 o 
  -2   5  21        1.06       41.90      9.90 o 
  -1   5  21      145.49      135.73      9.65 o 
   0   5  21        0.32       -0.96      4.73 o 
   1   5  21      290.65      276.76     18.93 o 
   2   5  21      114.35      121.73     16.91 o 
   3   5  21      155.97      146.76     17.02 o 
  -1   6  21       43.94       41.75      8.13 o 
   0   6  21       58.97       85.54     18.08 o 
  -6   0  22       21.02       28.23      5.72 o 
  -5   0  22       21.29       30.24      5.86 o 
  -4   0  22        8.73       12.53      2.72 o 
  -3   0  22       18.82       29.41      5.82 o 
  -2   0  22       77.90       71.70      7.95 o 
  -1   0  22       24.10       21.56      4.50 o 
   0   0  22      257.82      310.13     23.47 o 
   1   0  22      199.10      184.44     11.06 o 
   2   0  22       26.25       36.08      8.80 o 
   3   0  22       22.62       19.69      7.21 o 
   4   0  22       10.25       20.54      7.10 o 
   5   0  22      208.80      206.33     24.43 o 
  -6   1  22       72.12       68.65      8.07 o 
  -5   1  22      201.57      210.53     10.63 o 
  -4   1  22      144.60      140.19     10.67 o 
  -3   1  22       22.47       37.28      4.03 o 
  -2   1  22       41.21       51.43      5.55 o 
  -1   1  22      143.48      126.01      8.57 o 
   0   1  22       53.16       77.80      8.37 o 
   1   1  22      414.76      386.68     19.49 o 
   2   1  22       54.19       63.29      8.19 o 
   3   1  22       47.91       48.72      7.59 o 
   4   1  22       39.88       47.60      7.79 o 
   5   1  22       58.15       53.99      8.83 o 
  -5   2  22       47.72       34.65      8.47 o 
  -4   2  22       79.74      118.85     15.18 o 
  -3   2  22        5.06       10.22      3.84 o 
  -2   2  22      123.47      105.20      7.81 o 
  -1   2  22       35.58       39.43      7.88 o 
   0   2  22       85.42       75.88      8.71 o 
   1   2  22       33.92       35.57      5.90 o 
   2   2  22      109.24       93.83     10.11 o 
   3   2  22        3.38        5.96      3.06 o 
   4   2  22        0.60        1.71      1.88 o 
  -5   3  22        2.53       12.79      6.09 o 
  -4   3  22        3.52        0.62      1.99 o 
  -3   3  22       58.68       46.98      9.68 o 
  -2   3  22      175.51      174.83     10.26 o 
  -1   3  22       82.39       78.69      7.17 o 
   0   3  22       85.58       84.52      9.47 o 
   1   3  22        3.22        6.04      4.61 o 
   2   3  22       10.27       31.83      5.83 o 
   3   3  22        6.30        4.17      3.11 o 
   4   3  22      147.84      144.18     14.01 o 
  -4   4  22        0.33       -1.94      1.94 o 
  -3   4  22       57.04       64.98     12.04 o 
  -2   4  22      208.64      192.99     10.99 o 
  -1   4  22       43.52       42.70      5.54 o 
   0   4  22      127.92      143.25     12.76 o 
   1   4  22      117.63      126.52     12.59 o 
   2   4  22        8.00        2.43      3.50 o 
   3   4  22      101.20       96.00     11.17 o 
  -3   5  22       13.95       28.46      8.92 o 
  -2   5  22        0.59       14.52      4.79 o 
  -1   5  22       62.63       65.33      9.51 o 
   0   5  22        9.92        9.00      3.62 o 
   1   5  22        0.71        1.11      1.90 o 
   2   5  22        0.63       -0.98      2.98 o 
  -5   1  23        0.03       27.11      5.01 o 
  -4   1  23       16.99       14.77      3.24 o 
  -3   1  23       85.98       71.89      5.81 o 
  -2   1  23       45.13       41.82      5.09 o 
  -1   1  23       14.68       12.16      2.86 o 
   0   1  23       14.22        7.88      2.96 o 
   1   1  23        5.89        8.45      3.42 o 
   2   1  23        3.23        4.23      2.39 o 
   3   1  23       13.64       19.92      5.26 o 
   4   1  23       31.69       26.32      5.95 o 
  -5   2  23       37.81       44.31      7.91 o 
  -4   2  23       33.16       37.47      8.61 o 
  -3   2  23        1.02        5.03      2.10 o 
  -2   2  23       14.88       24.89      4.01 o 
  -1   2  23        0.13        1.86      1.77 o 
   0   2  23       92.85       78.38      9.02 o 
   1   2  23        6.19       14.03      3.89 o 
   2   2  23       68.97       86.07      9.95 o 
   3   2  23        0.42        2.06      1.93 o 
   4   2  23        7.93        2.38      5.76 o 
  -5   3  23        6.43       16.61      6.09 o 
  -4   3  23        0.28        4.67      3.58 o 
  -3   3  23        2.19        1.14      2.07 o 
  -2   3  23      175.20      171.81     10.42 o 
  -1   3  23       52.14       64.42      8.12 o 
   0   3  23       25.22       18.26      4.57 o 
   1   3  23        0.24        0.25      2.65 o 
   2   3  23       33.86       43.73      7.22 o 
   3   3  23       49.24       43.72      8.51 o 
  -4   4  23        0.82        8.06      4.57 o 
  -3   4  23      118.01      142.10     18.06 o 
  -2   4  23        5.26        6.99      3.15 o 
  -1   4  23      322.62      317.84     15.11 o 
   0   4  23       13.83       14.09      3.88 o 
   1   4  23       56.85       57.84      8.70 o 
   2   4  23       13.94       12.72      4.61 o 
   3   4  23      129.14      123.83     13.06 o 
  -2   5  23       24.39       22.54      5.90 o 
  -1   5  23      135.83      145.74     14.30 o 
   0   5  23       66.27       61.84      8.88 o 
   1   5  23        2.03        3.37      2.65 o 
  -5   0  24      120.49      119.39     11.85 o 
  -4   0  24       35.47       32.40      9.23 o 
  -3   0  24       10.11        5.73      3.21 o 
  -2   0  24      119.34      116.43     14.93 o 
  -1   0  24       62.33       51.17      7.00 o 
   0   0  24        5.46       15.18      5.71 o 
   1   0  24       28.95       24.20      7.17 o 
   2   0  24        3.32        6.27      4.30 o 
   3   0  24       16.83       20.61      7.98 o 
   4   0  24        3.80       25.57      9.06 o 
  -5   1  24        1.20       22.16      4.42 o 
  -4   1  24       32.51       40.12      4.11 o 
  -3   1  24        6.03        6.69      1.74 o 
  -2   1  24        1.49        1.28      1.96 o 
  -1   1  24        0.44        2.39      1.88 o 
   0   1  24       30.52       29.50      5.44 o 
   1   1  24       11.48        8.32      4.48 o 
   2   1  24        5.91       16.10      4.40 o 
   3   1  24        7.07        2.07      5.16 o 
   4   1  24        0.17       -2.26      2.64 o 
  -5   2  24        0.66       -1.34      1.79 o 
  -4   2  24       20.61       15.83      6.09 o 
  -3   2  24       24.56       17.68      3.27 o 
  -2   2  24        0.00       11.26      2.58 o 
  -1   2  24       49.88       34.70      5.89 o 
   0   2  24       39.12       30.78      7.70 o 
   1   2  24       13.79       11.22      3.52 o 
   2   2  24       24.54       16.17      4.44 o 
   3   2  24       16.76       18.68      5.15 o 
  -4   3  24       38.54       50.95     10.58 o 
  -3   3  24       37.79       41.77      7.00 o 
  -2   3  24       36.12       47.89      5.65 o 
  -1   3  24        4.54        6.28      2.56 o 
   0   3  24        5.76        2.99      4.48 o 
   1   3  24      171.54      163.91     19.13 o 
   2   3  24        1.11        1.27      2.96 o 
   3   3  24      100.16      113.53     12.44 o 
  -3   4  24       13.64       34.34      8.89 o 
  -2   4  24        9.35        6.04      3.16 o 
  -1   4  24        3.77        1.16      1.95 o 
   0   4  24       12.26       18.05      7.59 o 
   1   4  24        5.15        7.73      4.25 o 
   2   4  24      103.60      125.78     12.75 o 
  -1   5  24       11.97       21.35      5.36 o 
   0   5  24        5.55        2.77      2.18 o 
  -5   1  25        0.51        8.28      3.56 o 
  -4   1  25       70.41       82.97      8.69 o 
  -3   1  25        9.84       16.69      2.88 o 
  -2   1  25       68.59       78.63      7.32 o 
  -1   1  25        4.22        3.17      2.86 o 
   0   1  25       59.15       64.25      8.34 o 
   1   1  25        6.25       -0.13      1.48 o 
   2   1  25       27.51       36.53      6.66 o 
   3   1  25        0.18        0.87      4.25 o 
  -4   2  25       11.08       15.34      4.04 o 
  -3   2  25        9.69        2.27      2.26 o 
  -2   2  25        0.13        0.88      5.70 o 
  -1   2  25       33.01       31.54      5.88 o 
   0   2  25        8.00        5.49      3.52 o 
   1   2  25       10.68        6.14      2.72 o 
   2   2  25       47.56       61.34      8.79 o 
   3   2  25       28.79       26.51      6.21 o 
  -4   3  25       30.20       30.42      8.23 o 
  -3   3  25       14.47       16.30      4.90 o 
  -2   3  25       25.77       25.50      4.30 o 
  -1   3  25       20.92       23.41      5.30 o 
   0   3  25        5.41        6.16      3.09 o 
   1   3  25        0.18        1.75      1.96 o 
   2   3  25        0.92       -0.30      2.52 o 
  -2   4  25       31.75       39.45      7.32 o 
  -1   4  25       14.63        7.11      2.69 o 
   0   4  25        0.00       -2.20      8.75 o 
   1   4  25        0.71        3.31      4.33 o 
  -4   0  26      141.12      143.43     22.19 o 
  -3   0  26        0.97        1.98      2.71 o 
  -2   0  26      233.90      271.87     17.57 o 
  -1   0  26        3.04       10.30      3.35 o 
   0   0  26      281.24      317.06     26.73 o 
   1   0  26       12.48       14.80      5.79 o 
   2   0  26      222.72      251.87     25.82 o 
   3   0  26       23.31       50.16     12.24 o 
  -4   1  26        0.33        1.25      1.68 o 
  -3   1  26       12.79       13.84      2.95 o 
  -2   1  26       43.30       44.35      4.97 o 
  -1   1  26        1.15        4.33      2.13 o 
   0   1  26       24.83       34.61      8.74 o 
   1   1  26        0.06        1.48      3.10 o 
   2   1  26       51.73       55.13      8.39 o 
   3   1  26        3.19        6.80      3.23 o 
  -4   2  26        0.29        2.78      2.39 o 
  -3   2  26       12.02       12.99      4.18 o 
  -2   2  26       16.24       24.72      5.06 o 
  -1   2  26       11.43        5.34      4.39 o 
   0   2  26       25.65       33.51      8.73 o 
   1   2  26        1.73        1.46      2.72 o 
   2   2  26        4.19       16.90      4.96 o 
  -3   3  26        8.15        7.98      3.42 o 
  -2   3  26       18.11       12.89      4.08 o 
  -1   3  26       34.47       36.58     12.85 o 
   0   3  26       61.80       93.30     11.07 o 
   1   3  26        1.06        0.19      3.61 o 
   2   3  26        6.54        9.32      3.34 o 
  -1   4  26      175.60      162.20     23.27 o 
   0   4  26        4.24        3.36      4.59 o 
  -3   1  27        1.48        0.28      1.39 o 
  -2   1  27        5.53       13.69      2.98 o 
  -1   1  27       40.20       36.49      5.27 o 
   0   1  27       18.11       38.97      6.91 o 
   1   1  27       61.23       57.00      8.64 o 
   2   1  27       21.68       33.52      7.86 o 
  -3   2  27      195.20      186.22     21.50 o 
  -2   2  27       55.44       47.89      7.35 o 
  -1   2  27       43.21       35.19      6.46 o 
   0   2  27       39.19       38.22      6.89 o 
   1   2  27       46.56       42.45      7.46 o 
   2   2  27      111.96      126.42     13.19 o 
  -2   3  27        5.07        2.01      3.23 o 
  -1   3  27        7.49       -1.05      4.46 o 
   0   3  27        4.86       11.48      5.37 o 
   1   3  27       17.20       24.11      5.65 o 
  -3   0  28      420.22      441.24     23.89 o 
  -2   0  28       12.17       16.91      4.59 o 
  -1   0  28      341.50      353.76     29.02 o 
   0   0  28        7.17       14.44      6.04 o 
   1   0  28      127.03      148.83     20.05 o 
  -3   1  28        0.36       -1.68      2.35 o 
  -2   1  28       83.70      100.78      9.17 o 
  -1   1  28        0.59        4.16      2.60 o 
   0   1  28       26.20       18.92      4.82 o 
   1   1  28        0.19       -1.04      1.57 o 
  -2   2  28       14.47       32.69      6.23 o 
  -1   2  28       12.09       11.67      5.39 o 
   0   2  28       25.98       27.59     12.76 o 
   1   2  28        0.51       -3.65      5.54 o 
  -1   1  29       37.83       42.56      7.33 o 
   0   1  29        3.11       10.91      4.13 o 
                                                 
